# Supplementary material for: A multi-dimensional approach to unravel the intricacies of lactylation related signature for prognostic and therapeutic insight in colorectal cancer
Source: J Transl Med. 2024 Feb 28;22:211. doi: 10.1186/s12967-024-04955-9 (PMC10900655; doi:10.1186/s12967-024-04955-9)
Supplement: Supplementary file 2 — Additional file 2: Table S1. Lactylation related genes from previous research. Table S2. Top 10 marker genes in 22 clusters. Table S3. Marker gene reference for all cells. Table S4. Marker gene reference for immune cells. Table S5. DEGs identified from high lactylation and low lactylation group. Table S6. Top 100 Lactylation-Associated Genes (CORGs). Table S7. Lactylation-related-genes indentified from our study. Table S8. GSVA analysis between high lactylation and low lactylation group. Table S9. GO pathways enriched in high lactylayion cells. Table S10. DO pathways enriched in high lactylayion cells. Table S11. Construction of the LRGS model. Table S12. GO pathways enriched in 23 model genes. Table S13. GSVA analysis between high risk and low risk group. Table S14. Specific function of drugs screened from CTRP and PRISM. Table S15. Association between core genes and specific drugs. Table S16. Primers used in this study. [file 12967_2024_4955_MOESM2_ESM.zip]

Archive with 16 entries (16 files):
- Additional file Tables/Supplementary Table 1.xlsx
- Additional file Tables/Supplementary Table 10.xlsx
- Additional file Tables/Supplementary Table 11.xlsx
- Additional file Tables/Supplementary Table 12.xlsx
- Additional file Tables/Supplementary Table 13.xlsx
- Additional file Tables/Supplementary Table 14.xlsx
- Additional file Tables/Supplementary Table 15.xlsx
- Additional file Tables/Supplementary Table 16.xlsx
- Additional file Tables/Supplementary Table 2.xlsx
- Additional file Tables/Supplementary Table 3.xlsx
- Additional file Tables/Supplementary Table 4.xlsx
- Additional file Tables/Supplementary Table 5.xlsx
- Additional file Tables/Supplementary Table 6.xlsx
- Additional file Tables/Supplementary Table 7.xlsx
- Additional file Tables/Supplementary Table 8.xlsx
- Additional file Tables/Supplementary Table 9.xlsx
