# Supplementary material for: A multi-dimensional approach to unravel the intricacies of lactylation related signature for prognostic and therapeutic insight in colorectal cancer
Source: J Transl Med. 2024 Feb 28;22:211. doi: 10.1186/s12967-024-04955-9 (PMC10900655; doi:10.1186/s12967-024-04955-9)
Supplement: Supplementary file 2 — Additional file 2: Table S1. Lactylation related genes from previous research. Table S2. Top 10 marker genes in 22 clusters. Table S3. Marker gene reference for all cells. Table S4. Marker gene reference for immune cells. Table S5. DEGs identified from high lactylation and low lactylation group. Table S6. Top 100 Lactylation-Associated Genes (CORGs). Table S7. Lactylation-related-genes indentified from our study. Table S8. GSVA analysis between high lactylation and low lactylation group. Table S9. GO pathways enriched in high lactylayion cells. Table S10. DO pathways enriched in high lactylayion cells. Table S11. Construction of the LRGS model. Table S12. GO pathways enriched in 23 model genes. Table S13. GSVA analysis between high risk and low risk group. Table S14. Specific function of drugs screened from CTRP and PRISM. Table S15. Association between core genes and specific drugs. Table S16. Primers used in this study. [file 12967_2024_4955_MOESM2_ESM.zip › Additional file Tables/Supplementary Table 10.xlsx]

## Sheet: Sheet1
DO pathways enriched in high lactylayion cells
ID	Description	GeneRatio	BgRatio	pvalue	p.adjust	qvalue	geneID	Count
DOID:4766	embryoma	48/505	352/8007	2.40251e-07	0.00016265	0.000147944	SDC1/PRDX4/JUN/FXYD3/ID1/KRT8/KRT19/LGALS3/ARHGDIB/ARPC1B/ARPC2/RPL5/NCL/RPS3/RPL11/RPL7A/HSPE1/B2M/ACTR3/PKM/CD247/SDCBP/RHOA/CD99/TMSB10/RUNX3/JAK1/HSPA9/PEBP1/PA2G4/ROCK1/ARF6/KPNA2/S100A11/BAX/BIRC3/IL2RG/MCL1/SIVA1/DDX39A/BCAS2/FMNL1/IRF1/MKI67/BIRC5/RRM2/MAD2L1/PCNA	48
DOID:688	embryonal cancer	49/505	373/8007	5.62869e-07	0.000190531	0.000173304	SDC1/PRDX4/JUN/FXYD3/ID1/KRT8/KRT19/LGALS3/ARHGDIB/ARPC1B/ARPC2/RPL5/NCL/RPS3/RPL11/RPL7A/HSPE1/B2M/ACTR3/PKM/CD247/SDCBP/RHOA/CD99/TMSB10/RUNX3/JAK1/HSPA9/PEBP1/PA2G4/ROCK1/ARF6/KPNA2/S100A11/HDAC1/BAX/BIRC3/IL2RG/MCL1/SIVA1/DDX39A/BCAS2/FMNL1/IRF1/MKI67/BIRC5/RRM2/MAD2L1/PCNA	49
DOID:2994	germ cell cancer	50/505	410/8007	3.95391e-06	0.000892265	0.000811592	SDC1/PRDX4/XIST/JUN/FXYD3/ID1/KRT8/KRT19/LGALS3/ARHGDIB/ARPC1B/ARPC2/RPL5/NCL/RPS3/RPL11/RPL7A/HSPE1/B2M/ACTR3/PKM/CD247/SDCBP/RHOA/CD99/TMSB10/RUNX3/JAK1/HSPA9/PEBP1/PA2G4/ROCK1/ARF6/KPNA2/S100A11/HDAC1/BAX/BIRC3/IL2RG/MCL1/SIVA1/DDX39A/BCAS2/FMNL1/IRF1/MKI67/BIRC5/RRM2/MAD2L1/PCNA	50
DOID:2237	hepatitis	51/505	431/8007	7.53928e-06	0.00127602	0.00116065	SDC1/JUN/KRT8/CXCR4/TMSB4X/HLA-A/NPM1/PPIA/DDX5/HLA-B/PTPRC/LCK/HMGB1/HLA-E/HLA-C/B2M/PSMB9/SFPQ/KLRB1/SSB/HLA-DPB1/HLA-DRB1/TNFRSF1B/JAK1/HSPD1/NFE2L2/C1QBP/CSNK1A1/LAMTOR5/ARF1/TAP1/EIF4A1/VIM/PTBP1/CCL5/BAX/MCL1/HNRNPD/HLA-DQB1/HLA-DPA1/EIF3A/M6PR/DDX6/SH3KBP1/HLA-DQA1/IRF1/TCEA1/ISG20/MKI67/CDKN3/BIRC5	51
DOID:3213	demyelinating disease	25/505	175/8007	9.37931e-05	0.0111175	0.0101124	IFI27/HLA-A/GAPDH/HLA-B/PTPRC/HMGB1/HLA-C/IL7R/HLA-DPB1/HLA-DRB1/NR3C1/STMN1/MBP/ITGB2/CCL5/HLA-DRB5/BIRC3/HLA-DQB1/HLA-DRA/CD47/HSPA4/HSD17B10/HLA-DQA1/IRF1/ICAM3	25
DOID:1342	congenital hypoplastic anemia	7/505	19/8007	9.85306e-05	0.0111175	0.0101124	RPL5/RPS17/RPL11/RPL35A/RPS24/RPS19/BAX	7
DOID:1883	hepatitis C	30/505	233/8007	0.000136464	0.0119947	0.0109102	SDC1/KRT8/PPIA/DDX5/HLA-B/PTPRC/LCK/HLA-E/HLA-C/KLRB1/SSB/HLA-DRB1/JAK1/NFE2L2/CSNK1A1/ARF1/TAP1/EIF4A1/VIM/PTBP1/CCL5/MCL1/HNRNPD/HLA-DQB1/EIF3A/DDX6/HLA-DQA1/IRF1/ISG20/MKI67	30
DOID:2377	multiple sclerosis	24/505	169/8007	0.000141739	0.0119947	0.0109102	IFI27/HLA-A/GAPDH/HLA-B/PTPRC/HMGB1/HLA-C/IL7R/HLA-DPB1/HLA-DRB1/NR3C1/STMN1/MBP/CCL5/HLA-DRB5/BIRC3/HLA-DQB1/HLA-DRA/CD47/HSPA4/HSD17B10/HLA-DQA1/IRF1/ICAM3	24
DOID:12449	aplastic anemia	14/505	74/8007	0.000179134	0.0134749	0.0122566	HLA-A/RPL5/RPS17/RPS6/HLA-B/RPL11/RPL35A/RPS24/RPS19/MSN/HLA-DRB1/BAX/HLA-DQB1/HLA-DQA1	14
DOID:120	female reproductive organ cancer	48/505	455/8007	0.000256112	0.0173388	0.0157711	SDC1/JUN/ID1/IFI27/S100A6/HSPB1/KRT19/MALAT1/CXCR4/CFL1/RPS12/SRSF3/YBX1/TPT1/S100A4/HSPE1/YWHAZ/RBM3/SET/RHOA/RUNX3/HLA-DRB1/SLC2A3/TNFRSF1B/RORA/NFE2L2/STMN1/CCND3/IFI16/KPNA2/BAX/RBM17/MCL1/HLA-DQB1/MTDH/CD44/PLIN2/CASP4/HLA-DQA1/TYMS/MKI67/TK1/BIRC5/AURKB/PCNA/TOP2A/DNAJC9/CDK1	48
DOID:2394	ovarian cancer	36/505	312/8007	0.000285366	0.017563	0.015975	SDC1/ID1/S100A6/HSPB1/CXCR4/CFL1/SRSF3/YBX1/TPT1/S100A4/YWHAZ/RBM3/SET/RHOA/RUNX3/HLA-DRB1/SLC2A3/TNFRSF1B/NFE2L2/STMN1/CCND3/KPNA2/BAX/RBM17/MCL1/HLA-DQB1/MTDH/CD44/CASP4/HLA-DQA1/TYMS/MKI67/TK1/BIRC5/AURKB/CDK1	36
DOID:2151	malignant ovarian surface epithelial-stromal neoplasm	33/505	286/8007	0.000508715	0.0218329	0.0198589	SDC1/S100A6/HSPB1/CXCR4/CFL1/SRSF3/YBX1/TPT1/S100A4/YWHAZ/RBM3/RHOA/RUNX3/HLA-DRB1/SLC2A3/TNFRSF1B/NFE2L2/STMN1/CCND3/KPNA2/BAX/RBM17/MCL1/HLA-DQB1/MTDH/CD44/HLA-DQA1/TYMS/MKI67/TK1/BIRC5/AURKB/CDK1	33
DOID:2152	ovary epithelial cancer	33/505	286/8007	0.000508715	0.0218329	0.0198589	SDC1/S100A6/HSPB1/CXCR4/CFL1/SRSF3/YBX1/TPT1/S100A4/YWHAZ/RBM3/RHOA/RUNX3/HLA-DRB1/SLC2A3/TNFRSF1B/NFE2L2/STMN1/CCND3/KPNA2/BAX/RBM17/MCL1/HLA-DQB1/MTDH/CD44/HLA-DQA1/TYMS/MKI67/TK1/BIRC5/AURKB/CDK1	33
DOID:4001	ovarian carcinoma	33/505	286/8007	0.000508715	0.0218329	0.0198589	SDC1/S100A6/HSPB1/CXCR4/CFL1/SRSF3/YBX1/TPT1/S100A4/YWHAZ/RBM3/RHOA/RUNX3/HLA-DRB1/SLC2A3/TNFRSF1B/NFE2L2/STMN1/CCND3/KPNA2/BAX/RBM17/MCL1/HLA-DQB1/MTDH/CD44/HLA-DQA1/TYMS/MKI67/TK1/BIRC5/AURKB/CDK1	33
DOID:526	Human immunodeficiency virus infectious disease	23/505	173/8007	0.000513799	0.0218329	0.0198589	HSPB1/CXCR4/HLA-A/NCL/HLA-B/YBX1/PTPRC/HLA-C/IL7R/B2M/HLA-DRB1/NR3C1/KHDRBS1/PAK2/ITGB2/CCL5/BAX/IL2RG/HLA-DQB1/PSMD7/IRF1/BIRC5/PCNA	23
DOID:201	connective tissue cancer	40/505	370/8007	0.000515991	0.0218329	0.0198589	HSP90B1/JUN/ELF3/ID1/S100A6/HSPB1/LGALS3/CXCR4/TMSB4X/HLA-A/NPM1/RPL7A/FAU/S100A4/FUS/PKM/SUMO1/PCBP1/CD99/XRCC6/ID2/EZR/BUB3/RBPJ/CCL5/BAX/MCL1/CD44/CDC5L/EWSR1/HSPA4/TOP1/PRDX2/VCP/MKI67/BIRC5/CCNA2/MAD2L1/TOP2A/DHFR	40
DOID:184	bone cancer	29/505	243/8007	0.000638203	0.0254155	0.0231176	HSP90B1/JUN/S100A6/HSPB1/LGALS3/CXCR4/TMSB4X/HLA-A/NPM1/RPL7A/FAU/S100A4/SUMO1/CD99/ID2/EZR/BUB3/CCL5/BAX/CD44/CDC5L/EWSR1/HSPA4/TOP1/PRDX2/VCP/MKI67/MAD2L1/DHFR	29
DOID:3298	vaccinia	9/505	42/8007	0.00100634	0.0351357	0.031959	JUN/HLA-A/GAPDH/ACTR3/RHOA/SMC3/BAX/MCL1/CD74	9
DOID:11054	urinary bladder cancer	16/505	107/8007	0.00101829	0.0351357	0.031959	ID1/LGALS3/CXCR4/ARHGDIB/YWHAB/CD99/ARL6IP5/ANXA1/CALR/VIM/S100A11/BAX/BIRC3/IRF1/BIRC5/MYBL2	16
DOID:10534	stomach cancer	31/505	274/8007	0.00103798	0.0351357	0.031959	SDC1/JUN/FXYD3/ID1/S100A6/HSPB1/KRT19/ARPC1B/PTMA/RPL6/RPS27/RPS13/SOD1/CD247/RHOA/ARL6IP5/RUNX3/ANXA1/PEBP1/CCL5/S100A11/BAX/MCL1/CD44/TYMS/MKI67/BIRC5/CCNA2/MAD2L1/PCNA/TOP2A	31
DOID:3996	urinary system cancer	49/505	500/8007	0.00118626	0.0382427	0.034785	FABP1/ID1/HSPB1/LGALS3/CXCR4/ARHGDIB/PFN1/RAN/HLA-A/YWHAB/CACYBP/CD3E/LCK/PARK7/B2M/SFPQ/HNRNPU/CD99/ARL6IP5/HLA-DRB1/ANXA1/BRK1/JAK1/KHDRBS1/NFE2L2/CCND3/IFI16/WTAP/ZFP36L1/CALR/VIM/S100A11/BAX/BIRC3/HLA-DQB1/MTDH/CD44/PLIN2/UBE2S/KLF6/HSPA4/IRF1/BTG3/TYMS/MKI67/TK1/BIRC5/MAD2L1/MYBL2	49
DOID:12361	Graves' disease	13/505	80/8007	0.00136525	0.0420123	0.0382138	HLA-A/HLA-B/PTPRC/HLA-C/HLA-DPB1/HLA-DRB1/TNFRSF1B/TAP1/CCL5/BAX/HLA-DQB1/HLA-DQA1/IRF1	13
