# Supplementary material for: A multi-dimensional approach to unravel the intricacies of lactylation related signature for prognostic and therapeutic insight in colorectal cancer
Source: J Transl Med. 2024 Feb 28;22:211. doi: 10.1186/s12967-024-04955-9 (PMC10900655; doi:10.1186/s12967-024-04955-9)
Supplement: Supplementary file 2 — Additional file 2: Table S1. Lactylation related genes from previous research. Table S2. Top 10 marker genes in 22 clusters. Table S3. Marker gene reference for all cells. Table S4. Marker gene reference for immune cells. Table S5. DEGs identified from high lactylation and low lactylation group. Table S6. Top 100 Lactylation-Associated Genes (CORGs). Table S7. Lactylation-related-genes indentified from our study. Table S8. GSVA analysis between high lactylation and low lactylation group. Table S9. GO pathways enriched in high lactylayion cells. Table S10. DO pathways enriched in high lactylayion cells. Table S11. Construction of the LRGS model. Table S12. GO pathways enriched in 23 model genes. Table S13. GSVA analysis between high risk and low risk group. Table S14. Specific function of drugs screened from CTRP and PRISM. Table S15. Association between core genes and specific drugs. Table S16. Primers used in this study. [file 12967_2024_4955_MOESM2_ESM.zip › Additional file Tables/Supplementary Table 11.xlsx]

## Sheet: Sheet1
Construction of the LRGS model
	Gene	Coef	Type
1	HSPA1B	0.0958367	Risk
2	LGALS4	-0.0485676	Protective
3	HSPB1	0.0409095	Risk
4	ARPC1B	0.0409099	Risk
5	ACTG1	-0.274468	Protective
6	LEPROTL1	-0.172496	Protective
7	HMGN2	-0.156603	Protective
8	SFPQ	-1.0237	Protective
9	RBM3	-0.0302195	Protective
10	SLC2A3	0.0101708	Risk
11	LY6E	0.0624861	Risk
12	ARL4C	0.0695685	Risk
13	UBE2I	-0.613334	Protective
14	AP2M1	0.420943	Risk
15	TERF2IP	0.832421	Risk
16	H2AFY	-0.0672422	Protective
17	RAB5C	-0.389824	Protective
18	LITAF	-0.192259	Protective
19	MED10	0.186926	Risk
20	RBM17	0.920787	Risk
21	METTL9	-0.57297	Protective
22	NR1H2	0.226745	Risk
23	PTTG1	-0.0604015	Protective
