# Supplementary material for: A multi-dimensional approach to unravel the intricacies of lactylation related signature for prognostic and therapeutic insight in colorectal cancer
Source: J Transl Med. 2024 Feb 28;22:211. doi: 10.1186/s12967-024-04955-9 (PMC10900655; doi:10.1186/s12967-024-04955-9)
Supplement: Supplementary file 2 — Additional file 2: Table S1. Lactylation related genes from previous research. Table S2. Top 10 marker genes in 22 clusters. Table S3. Marker gene reference for all cells. Table S4. Marker gene reference for immune cells. Table S5. DEGs identified from high lactylation and low lactylation group. Table S6. Top 100 Lactylation-Associated Genes (CORGs). Table S7. Lactylation-related-genes indentified from our study. Table S8. GSVA analysis between high lactylation and low lactylation group. Table S9. GO pathways enriched in high lactylayion cells. Table S10. DO pathways enriched in high lactylayion cells. Table S11. Construction of the LRGS model. Table S12. GO pathways enriched in 23 model genes. Table S13. GSVA analysis between high risk and low risk group. Table S14. Specific function of drugs screened from CTRP and PRISM. Table S15. Association between core genes and specific drugs. Table S16. Primers used in this study. [file 12967_2024_4955_MOESM2_ESM.zip › Additional file Tables/Supplementary Table 12.xlsx]

## Sheet: Sheet1
GO pathways enriched in 23 model genes
ONTOLOGY	ID	Description	GeneRatio	BgRatio	pvalue	p.adjust	qvalue	geneID	Count
GO:0043122	BP	GO:0043122	regulation of I-kappaB kinase/NF-kappaB signaling	255/18903	0.000195395	0.0847278	0.063434	TERF2IP/HSPB1/LITAF/UBE2I	4
GO:0007249	BP	GO:0007249	I-kappaB kinase/NF-kappaB signaling	288/18903	0.000310848	0.0847278	0.063434	TERF2IP/HSPB1/LITAF/UBE2I	4
GO:0042026	BP	GO:0042026	protein refolding	27/18903	0.000445916	0.0847278	0.063434	HSPA1B/HSPB1	2
GO:1902175	BP	GO:1902175	regulation of oxidative stress-induced intrinsic apoptotic signaling pathway	29/18903	0.000515063	0.0847278	0.063434	HSPB1/SFPQ	2
GO:0008631	BP	GO:0008631	intrinsic apoptotic signaling pathway in response to oxidative stress	45/18903	0.00124186	0.139002	0.104068	HSPB1/SFPQ	2
GO:0043123	BP	GO:0043123	positive regulation of I-kappaB kinase/NF-kappaB signaling	189/18903	0.00131699	0.139002	0.104068	TERF2IP/LITAF/UBE2I	3
GO:0030100	BP	GO:0030100	regulation of endocytosis	209/18903	0.00175696	0.139002	0.104068	AP2M1/NR1H2/RAB5C	3
GO:0048488	BP	GO:0048488	synaptic vesicle endocytosis	66/18903	0.00265123	0.139002	0.104068	AP2M1/ACTG1	2
GO:0140238	BP	GO:0140238	presynaptic endocytosis	66/18903	0.00265123	0.139002	0.104068	AP2M1/ACTG1	2
GO:0033044	BP	GO:0033044	regulation of chromosome organization	252/18903	0.0029891	0.139002	0.104068	TERF2IP/PTTG1/SFPQ	3
GO:0061077	BP	GO:0061077	chaperone-mediated protein folding	71/18903	0.00306068	0.139002	0.104068	HSPA1B/HSPB1	2
GO:0070527	BP	GO:0070527	platelet aggregation	71/18903	0.00306068	0.139002	0.104068	HSPB1/ACTG1	2
GO:0008088	BP	GO:0008088	axo-dendritic transport	77/18903	0.00358868	0.139002	0.104068	HSPB1/SFPQ	2
GO:0036465	BP	GO:0036465	synaptic vesicle recycling	79/18903	0.00377347	0.139002	0.104068	AP2M1/ACTG1	2
GO:0001895	BP	GO:0001895	retina homeostasis	80/18903	0.00386751	0.139002	0.104068	HSPB1/ACTG1	2
GO:1903201	BP	GO:1903201	regulation of oxidative stress-induced cell death	80/18903	0.00386751	0.139002	0.104068	HSPB1/SFPQ	2
GO:0000380	BP	GO:0000380	alternative mRNA splicing, via spliceosome	81/18903	0.00396263	0.139002	0.104068	RBM17/SFPQ	2
GO:0061844	BP	GO:0061844	antimicrobial humoral immune response mediated by antimicrobial peptide	81/18903	0.00396263	0.139002	0.104068	LGALS4/HMGN2	2
GO:0034599	BP	GO:0034599	cellular response to oxidative stress	288/18903	0.00434917	0.139002	0.104068	HSPA1B/HSPB1/SFPQ	3
GO:0034109	BP	GO:0034109	homotypic cell-cell adhesion	95/18903	0.00540739	0.139002	0.104068	HSPB1/ACTG1	2
GO:1900407	BP	GO:1900407	regulation of cellular response to oxidative stress	95/18903	0.00540739	0.139002	0.104068	HSPB1/SFPQ	2
GO:2001251	BP	GO:2001251	negative regulation of chromosome organization	97/18903	0.00563079	0.139002	0.104068	TERF2IP/PTTG1	2
GO:1902414	BP	GO:1902414	protein localization to cell junction	98/18903	0.00574406	0.139002	0.104068	HSPB1/ACTG1	2
GO:0036473	BP	GO:0036473	cell death in response to oxidative stress	100/18903	0.00597374	0.139002	0.104068	HSPB1/SFPQ	2
GO:0140014	BP	GO:0140014	mitotic nuclear division	325/18903	0.00608576	0.139002	0.104068	HSPA1B/PTTG1/UBE2I	3
GO:0000377	BP	GO:0000377	RNA splicing, via transesterification reactions with bulged adenosine as nucleophile	329/18903	0.006295	0.139002	0.104068	RBM17/RBM3/SFPQ	3
GO:0000398	BP	GO:0000398	mRNA splicing, via spliceosome	329/18903	0.006295	0.139002	0.104068	RBM17/RBM3/SFPQ	3
GO:1902882	BP	GO:1902882	regulation of response to oxidative stress	104/18903	0.00644558	0.139002	0.104068	HSPB1/SFPQ	2
GO:0000375	BP	GO:0000375	RNA splicing, via transesterification reactions	333/18903	0.00650853	0.139002	0.104068	RBM17/RBM3/SFPQ	3
GO:2001252	BP	GO:2001252	positive regulation of chromosome organization	106/18903	0.0066877	0.139002	0.104068	TERF2IP/SFPQ	2
GO:0062197	BP	GO:0062197	cellular response to chemical stress	345/18903	0.00717509	0.139002	0.104068	HSPA1B/HSPB1/SFPQ	3
GO:1901222	BP	GO:1901222	regulation of NIK/NF-kappaB signaling	111/18903	0.00731094	0.139002	0.104068	TERF2IP/LITAF	2
GO:0009408	BP	GO:0009408	response to heat	114/18903	0.00769708	0.139002	0.104068	HSPA1B/HSPB1	2
GO:0071346	BP	GO:0071346	cellular response to interferon-gamma	118/18903	0.00822606	0.139002	0.104068	NR1H2/ACTG1	2
GO:2001233	BP	GO:2001233	regulation of apoptotic signaling pathway	374/18903	0.00894986	0.139002	0.104068	HSPA1B/HSPB1/SFPQ	3
GO:0019730	BP	GO:0019730	antimicrobial humoral response	125/18903	0.00919016	0.139002	0.104068	LGALS4/HMGN2	2
GO:0007059	BP	GO:0007059	chromosome segregation	382/18903	0.00948102	0.139002	0.104068	PTTG1/UBE2I/SFPQ	3
GO:1902903	BP	GO:1902903	regulation of supramolecular fiber organization	384/18903	0.00961666	0.139002	0.104068	HSPA1B/ARPC1B/ACTG1	3
GO:0050878	BP	GO:0050878	regulation of body fluid levels	390/18903	0.0100304	0.139002	0.104068	NR1H2/HSPB1/ACTG1	3
GO:0030168	BP	GO:0030168	platelet activation	133/18903	0.010351	0.139002	0.104068	HSPB1/ACTG1	2
GO:0034341	BP	GO:0034341	response to interferon-gamma	140/18903	0.0114174	0.139002	0.104068	NR1H2/ACTG1	2
GO:0043254	BP	GO:0043254	regulation of protein-containing complex assembly	410/18903	0.0114847	0.139002	0.104068	NR1H2/HSPA1B/ARPC1B	3
GO:0006986	BP	GO:0006986	response to unfolded protein	141/18903	0.0115736	0.139002	0.104068	HSPA1B/HSPB1	2
GO:0002775	BP	GO:0002775	antimicrobial peptide production	10/18903	0.0115803	0.139002	0.104068	LGALS4	1
GO:0031848	BP	GO:0031848	protection from non-homologous end joining at telomere	10/18903	0.0115803	0.139002	0.104068	TERF2IP	1
GO:0051006	BP	GO:0051006	positive regulation of lipoprotein lipase activity	10/18903	0.0115803	0.139002	0.104068	NR1H2	1
GO:0098974	BP	GO:0098974	postsynaptic actin cytoskeleton organization	10/18903	0.0115803	0.139002	0.104068	ACTG1	1
GO:1905383	BP	GO:1905383	protein localization to presynapse	10/18903	0.0115803	0.139002	0.104068	HSPB1	1
GO:0038061	BP	GO:0038061	NIK/NF-kappaB signaling	142/18903	0.0117307	0.139002	0.104068	TERF2IP/LITAF	2
GO:0010887	BP	GO:0010887	negative regulation of cholesterol storage	11/18903	0.0127313	0.139002	0.104068	NR1H2	1
GO:0010968	BP	GO:0010968	regulation of microtubule nucleation	11/18903	0.0127313	0.139002	0.104068	HSPA1B	1
GO:0061365	BP	GO:0061365	positive regulation of triglyceride lipase activity	11/18903	0.0127313	0.139002	0.104068	NR1H2	1
GO:0090084	BP	GO:0090084	negative regulation of inclusion body assembly	11/18903	0.0127313	0.139002	0.104068	HSPA1B	1
GO:0046718	BP	GO:0046718	viral entry into host cell	151/18903	0.013187	0.139002	0.104068	HSPA1B/LY6E	2
GO:0006979	BP	GO:0006979	response to oxidative stress	434/18903	0.0133841	0.139002	0.104068	HSPA1B/HSPB1/SFPQ	3
GO:0051092	BP	GO:0051092	positive regulation of NF-kappaB transcription factor activity	154/18903	0.0136892	0.139002	0.104068	TERF2IP/HSPA1B	2
GO:0048548	BP	GO:0048548	regulation of pinocytosis	12/18903	0.013881	0.139002	0.104068	NR1H2	1
GO:0099188	BP	GO:0099188	postsynaptic cytoskeleton organization	12/18903	0.013881	0.139002	0.104068	ACTG1	1
GO:0044409	BP	GO:0044409	entry into host	158/18903	0.0143716	0.139002	0.104068	HSPA1B/LY6E	2
GO:0010745	BP	GO:0010745	negative regulation of macrophage derived foam cell differentiation	13/18903	0.0150294	0.139002	0.104068	NR1H2	1
GO:0030157	BP	GO:0030157	pancreatic juice secretion	13/18903	0.0150294	0.139002	0.104068	NR1H2	1
GO:0070424	BP	GO:0070424	regulation of nucleotide-binding oligomerization domain containing signaling pathway	13/18903	0.0150294	0.139002	0.104068	HSPA1B	1
GO:0070932	BP	GO:0070932	histone H3 deacetylation	13/18903	0.0150294	0.139002	0.104068	SFPQ	1
GO:0098840	BP	GO:0098840	protein transport along microtubule	13/18903	0.0150294	0.139002	0.104068	HSPB1	1
GO:0098935	BP	GO:0098935	dendritic transport	13/18903	0.0150294	0.139002	0.104068	SFPQ	1
GO:0099118	BP	GO:0099118	microtubule-based protein transport	13/18903	0.0150294	0.139002	0.104068	HSPB1	1
GO:1900242	BP	GO:1900242	regulation of synaptic vesicle endocytosis	13/18903	0.0150294	0.139002	0.104068	AP2M1	1
GO:1903265	BP	GO:1903265	positive regulation of tumor necrosis factor-mediated signaling pathway	13/18903	0.0150294	0.139002	0.104068	HSPA1B	1
GO:0035966	BP	GO:0035966	response to topologically incorrect protein	163/18903	0.0152451	0.139002	0.104068	HSPA1B/HSPB1	2
GO:0001959	BP	GO:0001959	regulation of cytokine-mediated signaling pathway	167/18903	0.0159602	0.139002	0.104068	NR1H2/HSPA1B	2
GO:0010970	BP	GO:0010970	transport along microtubule	168/18903	0.0161412	0.139002	0.104068	HSPB1/SFPQ	2
GO:0036151	BP	GO:0036151	phosphatidylcholine acyl-chain remodeling	14/18903	0.0161765	0.139002	0.104068	NR1H2	1
GO:0042754	BP	GO:0042754	negative regulation of circadian rhythm	14/18903	0.0161765	0.139002	0.104068	SFPQ	1
GO:0000724	BP	GO:0000724	double-strand break repair via homologous recombination	169/18903	0.016323	0.139002	0.104068	TERF2IP/SFPQ	2
GO:0008380	BP	GO:0008380	RNA splicing	469/18903	0.016461	0.139002	0.104068	RBM17/RBM3/SFPQ	3
GO:2001242	BP	GO:2001242	regulation of intrinsic apoptotic signaling pathway	172/18903	0.016874	0.139002	0.104068	HSPB1/SFPQ	2
GO:0000725	BP	GO:0000725	recombinational repair	173/18903	0.0170594	0.139002	0.104068	TERF2IP/SFPQ	2
GO:0010867	BP	GO:0010867	positive regulation of triglyceride biosynthetic process	15/18903	0.0173224	0.139002	0.104068	NR1H2	1
GO:0034380	BP	GO:0034380	high-density lipoprotein particle assembly	15/18903	0.0173224	0.139002	0.104068	NR1H2	1
GO:0060330	BP	GO:0060330	regulation of response to interferon-gamma	15/18903	0.0173224	0.139002	0.104068	NR1H2	1
GO:0060334	BP	GO:0060334	regulation of interferon-gamma-mediated signaling pathway	15/18903	0.0173224	0.139002	0.104068	NR1H2	1
GO:2001028	BP	GO:2001028	positive regulation of endothelial cell chemotaxis	15/18903	0.0173224	0.139002	0.104068	HSPB1	1
GO:0000280	BP	GO:0000280	nuclear division	481/18903	0.0176009	0.139535	0.104467	HSPA1B/PTTG1/UBE2I	3
GO:0031503	BP	GO:0031503	protein-containing complex localization	178/18903	0.0179996	0.13967	0.104568	AP2M1/SFPQ	2
GO:0060759	BP	GO:0060759	regulation of response to cytokine stimulus	179/18903	0.0181903	0.13967	0.104568	NR1H2/HSPA1B	2
GO:0060456	BP	GO:0060456	positive regulation of digestive system process	16/18903	0.018467	0.13967	0.104568	NR1H2	1
GO:0070431	BP	GO:0070431	nucleotide-binding oligomerization domain containing 2 signaling pathway	16/18903	0.018467	0.13967	0.104568	HSPA1B	1
GO:0044000	BP	GO:0044000	movement in host	183/18903	0.0189616	0.141781	0.106149	HSPA1B/LY6E	2
GO:0009266	BP	GO:0009266	response to temperature stimulus	186/18903	0.0195491	0.143373	0.107341	HSPA1B/HSPB1	2
GO:0090083	BP	GO:0090083	regulation of inclusion body assembly	17/18903	0.0196103	0.143373	0.107341	HSPA1B	1
GO:0031334	BP	GO:0031334	positive regulation of protein-containing complex assembly	192/18903	0.020747	0.146368	0.109583	NR1H2/HSPA1B	2
GO:0099504	BP	GO:0099504	synaptic vesicle cycle	192/18903	0.020747	0.146368	0.109583	AP2M1/ACTG1	2
GO:0010885	BP	GO:0010885	regulation of cholesterol storage	19/18903	0.0218931	0.146368	0.109583	NR1H2	1
GO:0097494	BP	GO:0097494	regulation of vesicle size	19/18903	0.0218931	0.146368	0.109583	AP2M1	1
GO:0098884	BP	GO:0098884	postsynaptic neurotransmitter receptor internalization	19/18903	0.0218931	0.146368	0.109583	AP2M1	1
GO:0140239	BP	GO:0140239	postsynaptic endocytosis	19/18903	0.0218931	0.146368	0.109583	AP2M1	1
GO:1902176	BP	GO:1902176	negative regulation of oxidative stress-induced intrinsic apoptotic signaling pathway	19/18903	0.0218931	0.146368	0.109583	HSPB1	1
GO:0032271	BP	GO:0032271	regulation of protein polymerization	201/18903	0.0226004	0.146368	0.109583	HSPA1B/ARPC1B	2
GO:0051701	BP	GO:0051701	biological process involved in interaction with host	203/18903	0.0230213	0.146368	0.109583	HSPA1B/LY6E	2
GO:0051004	BP	GO:0051004	regulation of lipoprotein lipase activity	20/18903	0.0230326	0.146368	0.109583	NR1H2	1
GO:1903421	BP	GO:1903421	regulation of synaptic vesicle recycling	20/18903	0.0230326	0.146368	0.109583	AP2M1	1
GO:0030705	BP	GO:0030705	cytoskeleton-dependent intracellular transport	208/18903	0.0240879	0.146368	0.109583	HSPB1/SFPQ	2
GO:0007063	BP	GO:0007063	regulation of sister chromatid cohesion	21/18903	0.0241708	0.146368	0.109583	SFPQ	1
GO:0010878	BP	GO:0010878	cholesterol storage	21/18903	0.0241708	0.146368	0.109583	NR1H2	1
GO:0150105	BP	GO:0150105	protein localization to cell-cell junction	21/18903	0.0241708	0.146368	0.109583	ACTG1	1
GO:0099111	BP	GO:0099111	microtubule-based transport	209/18903	0.0243037	0.146368	0.109583	HSPB1/SFPQ	2
GO:0099003	BP	GO:0099003	vesicle-mediated transport in synapse	212/18903	0.0249558	0.146368	0.109583	AP2M1/ACTG1	2
GO:0006907	BP	GO:0006907	pinocytosis	22/18903	0.0253078	0.146368	0.109583	NR1H2	1
GO:0010888	BP	GO:0010888	negative regulation of lipid storage	22/18903	0.0253078	0.146368	0.109583	NR1H2	1
GO:0046597	BP	GO:0046597	negative regulation of viral entry into host cell	22/18903	0.0253078	0.146368	0.109583	LY6E	1
GO:1903209	BP	GO:1903209	positive regulation of oxidative stress-induced cell death	22/18903	0.0253078	0.146368	0.109583	SFPQ	1
GO:0010866	BP	GO:0010866	regulation of triglyceride biosynthetic process	23/18903	0.0264435	0.146368	0.109583	NR1H2	1
GO:0045723	BP	GO:0045723	positive regulation of fatty acid biosynthetic process	23/18903	0.0264435	0.146368	0.109583	NR1H2	1
GO:1901673	BP	GO:1901673	regulation of mitotic spindle assembly	23/18903	0.0264435	0.146368	0.109583	HSPA1B	1
GO:0006457	BP	GO:0006457	protein folding	223/18903	0.027408	0.146368	0.109583	HSPA1B/HSPB1	2
GO:0070841	BP	GO:0070841	inclusion body assembly	24/18903	0.027578	0.146368	0.109583	HSPA1B	1
GO:0090208	BP	GO:0090208	positive regulation of triglyceride metabolic process	24/18903	0.027578	0.146368	0.109583	NR1H2	1
GO:2001026	BP	GO:2001026	regulation of endothelial cell chemotaxis	24/18903	0.027578	0.146368	0.109583	HSPB1	1
GO:0007596	BP	GO:0007596	blood coagulation	225/18903	0.027864	0.146368	0.109583	HSPB1/ACTG1	2
GO:0031468	BP	GO:0031468	nuclear membrane reassembly	25/18903	0.0287111	0.146368	0.109583	UBE2I	1
GO:0033233	BP	GO:0033233	regulation of protein sumoylation	25/18903	0.0287111	0.146368	0.109583	UBE2I	1
GO:0060396	BP	GO:0060396	growth hormone receptor signaling pathway	25/18903	0.0287111	0.146368	0.109583	LEPROTL1	1
GO:0070423	BP	GO:0070423	nucleotide-binding oligomerization domain containing signaling pathway	25/18903	0.0287111	0.146368	0.109583	HSPA1B	1
GO:0071378	BP	GO:0071378	cellular response to growth hormone stimulus	25/18903	0.0287111	0.146368	0.109583	LEPROTL1	1
GO:1903077	BP	GO:1903077	negative regulation of protein localization to plasma membrane	25/18903	0.0287111	0.146368	0.109583	AP2M1	1
GO:0050817	BP	GO:0050817	coagulation	230/18903	0.0290176	0.146368	0.109583	HSPB1/ACTG1	2
GO:0007599	BP	GO:0007599	hemostasis	231/18903	0.0292507	0.146368	0.109583	HSPB1/ACTG1	2
GO:2001234	BP	GO:2001234	negative regulation of apoptotic signaling pathway	233/18903	0.029719	0.146368	0.109583	HSPA1B/HSPB1	2
GO:0034377	BP	GO:0034377	plasma lipoprotein particle assembly	26/18903	0.0298431	0.146368	0.109583	NR1H2	1
GO:0035872	BP	GO:0035872	nucleotide-binding domain, leucine rich repeat containing receptor signaling pathway	26/18903	0.0298431	0.146368	0.109583	HSPA1B	1
GO:0048026	BP	GO:0048026	positive regulation of mRNA splicing, via spliceosome	26/18903	0.0298431	0.146368	0.109583	RBM3	1
GO:0060333	BP	GO:0060333	interferon-gamma-mediated signaling pathway	26/18903	0.0298431	0.146368	0.109583	NR1H2	1
GO:0099590	BP	GO:0099590	neurotransmitter receptor internalization	26/18903	0.0298431	0.146368	0.109583	AP2M1	1
GO:1903901	BP	GO:1903901	negative regulation of viral life cycle	26/18903	0.0298431	0.146368	0.109583	LY6E	1
GO:0002092	BP	GO:0002092	positive regulation of receptor internalization	27/18903	0.0309737	0.146368	0.109583	AP2M1	1
GO:0010875	BP	GO:0010875	positive regulation of cholesterol efflux	27/18903	0.0309737	0.146368	0.109583	NR1H2	1
GO:0010884	BP	GO:0010884	positive regulation of lipid storage	27/18903	0.0309737	0.146368	0.109583	NR1H2	1
GO:0032511	BP	GO:0032511	late endosome to vacuole transport via multivesicular body sorting pathway	27/18903	0.0309737	0.146368	0.109583	LEPROTL1	1
GO:1904376	BP	GO:1904376	negative regulation of protein localization to cell periphery	27/18903	0.0309737	0.146368	0.109583	AP2M1	1
GO:0000819	BP	GO:0000819	sister chromatid segregation	239/18903	0.0311421	0.146368	0.109583	PTTG1/SFPQ	2
GO:0045088	BP	GO:0045088	regulation of innate immune response	240/18903	0.0313819	0.146449	0.109644	NR1H2/SFPQ	2
GO:0016197	BP	GO:0016197	endosomal transport	247/18903	0.0330814	0.151848	0.113686	ARL4C/LEPROTL1	2
GO:0043247	BP	GO:0043247	telomere maintenance in response to DNA damage	29/18903	0.0332313	0.151848	0.113686	TERF2IP	1
GO:0065005	BP	GO:0065005	protein-lipid complex assembly	29/18903	0.0332313	0.151848	0.113686	NR1H2	1
GO:1903320	BP	GO:1903320	regulation of protein modification by small protein conjugation or removal	252/18903	0.0343173	0.154847	0.115931	HSPA1B/UBE2I	2
GO:0070198	BP	GO:0070198	protein localization to chromosome, telomeric region	30/18903	0.0343581	0.154847	0.115931	TERF2IP	1
GO:0035767	BP	GO:0035767	endothelial cell chemotaxis	31/18903	0.0354838	0.157759	0.118111	HSPB1	1
GO:0048384	BP	GO:0048384	retinoic acid receptor signaling pathway	31/18903	0.0354838	0.157759	0.118111	NR1H2	1
GO:0010743	BP	GO:0010743	regulation of macrophage derived foam cell differentiation	32/18903	0.0366082	0.159524	0.119433	NR1H2	1
GO:0031116	BP	GO:0031116	positive regulation of microtubule polymerization	32/18903	0.0366082	0.159524	0.119433	HSPA1B	1
GO:0051085	BP	GO:0051085	chaperone cofactor-dependent protein refolding	32/18903	0.0366082	0.159524	0.119433	HSPA1B	1
GO:0070633	BP	GO:0070633	transepithelial transport	33/18903	0.0377313	0.159748	0.1196	ACTG1	1
GO:0090169	BP	GO:0090169	regulation of spindle assembly	33/18903	0.0377313	0.159748	0.1196	HSPA1B	1
GO:1905476	BP	GO:1905476	negative regulation of protein localization to membrane	33/18903	0.0377313	0.159748	0.1196	AP2M1	1
GO:0030522	BP	GO:0030522	intracellular receptor signaling pathway	266/18903	0.0378733	0.159748	0.1196	NR1H2/HSPA1B	2
GO:0051091	BP	GO:0051091	positive regulation of DNA-binding transcription factor activity	266/18903	0.0378733	0.159748	0.1196	TERF2IP/HSPA1B	2
GO:0045648	BP	GO:0045648	positive regulation of erythrocyte differentiation	34/18903	0.0388532	0.162363	0.121558	HSPA1B	1
GO:0032205	BP	GO:0032205	negative regulation of telomere maintenance	35/18903	0.0399738	0.162363	0.121558	TERF2IP	1
GO:0035633	BP	GO:0035633	maintenance of blood-brain barrier	35/18903	0.0399738	0.162363	0.121558	ACTG1	1
GO:0050685	BP	GO:0050685	positive regulation of mRNA processing	35/18903	0.0399738	0.162363	0.121558	RBM3	1
GO:1901099	BP	GO:1901099	negative regulation of signal transduction in absence of ligand	35/18903	0.0399738	0.162363	0.121558	HSPA1B	1
GO:2001240	BP	GO:2001240	negative regulation of extrinsic apoptotic signaling pathway in absence of ligand	35/18903	0.0399738	0.162363	0.121558	HSPA1B	1
GO:0001894	BP	GO:0001894	tissue homeostasis	275/18903	0.0402318	0.162408	0.121592	HSPB1/ACTG1	2
GO:0110053	BP	GO:0110053	regulation of actin filament organization	278/18903	0.0410303	0.162427	0.121606	ARPC1B/ACTG1	2
GO:0031112	BP	GO:0031112	positive regulation of microtubule polymerization or depolymerization	36/18903	0.0410932	0.162427	0.121606	HSPA1B	1
GO:0051258	BP	GO:0051258	protein polymerization	281/18903	0.0418348	0.162427	0.121606	HSPA1B/ARPC1B	2
GO:0010934	BP	GO:0010934	macrophage cytokine production	37/18903	0.0422113	0.162427	0.121606	LITAF	1
GO:0010935	BP	GO:0010935	regulation of macrophage cytokine production	37/18903	0.0422113	0.162427	0.121606	LITAF	1
GO:0045324	BP	GO:0045324	late endosome to vacuole transport	37/18903	0.0422113	0.162427	0.121606	LEPROTL1	1
GO:0051084	BP	GO:0051084	'de novo' post-translational protein folding	37/18903	0.0422113	0.162427	0.121606	HSPA1B	1
GO:0060416	BP	GO:0060416	response to growth hormone	37/18903	0.0422113	0.162427	0.121606	LEPROTL1	1
GO:0007020	BP	GO:0007020	microtubule nucleation	38/18903	0.0433282	0.164798	0.123381	HSPA1B	1
GO:0010742	BP	GO:0010742	macrophage derived foam cell differentiation	38/18903	0.0433282	0.164798	0.123381	NR1H2	1
GO:0032373	BP	GO:0032373	positive regulation of sterol transport	39/18903	0.0444439	0.165107	0.123612	NR1H2	1
GO:0032376	BP	GO:0032376	positive regulation of cholesterol transport	39/18903	0.0444439	0.165107	0.123612	NR1H2	1
GO:0090077	BP	GO:0090077	foam cell differentiation	39/18903	0.0444439	0.165107	0.123612	NR1H2	1
GO:0016233	BP	GO:0016233	telomere capping	40/18903	0.0455583	0.165107	0.123612	TERF2IP	1
GO:0032941	BP	GO:0032941	secretion by tissue	40/18903	0.0455583	0.165107	0.123612	NR1H2	1
GO:0033120	BP	GO:0033120	positive regulation of RNA splicing	40/18903	0.0455583	0.165107	0.123612	RBM3	1
GO:0045923	BP	GO:0045923	positive regulation of fatty acid metabolic process	40/18903	0.0455583	0.165107	0.123612	NR1H2	1
GO:0097193	BP	GO:0097193	intrinsic apoptotic signaling pathway	298/18903	0.0465066	0.165107	0.123612	HSPB1/SFPQ	2
GO:0006458	BP	GO:0006458	'de novo' protein folding	41/18903	0.0466715	0.165107	0.123612	HSPA1B	1
GO:0019432	BP	GO:0019432	triglyceride biosynthetic process	41/18903	0.0466715	0.165107	0.123612	NR1H2	1
GO:0032509	BP	GO:0032509	endosome transport via multivesicular body sorting pathway	41/18903	0.0466715	0.165107	0.123612	LEPROTL1	1
GO:0045292	BP	GO:0045292	mRNA cis splicing, via spliceosome	41/18903	0.0466715	0.165107	0.123612	RBM17	1
GO:1901223	BP	GO:1901223	negative regulation of NIK/NF-kappaB signaling	41/18903	0.0466715	0.165107	0.123612	LITAF	1
GO:0006302	BP	GO:0006302	double-strand break repair	300/18903	0.0470686	0.165621	0.123997	TERF2IP/SFPQ	2
GO:0060236	BP	GO:0060236	regulation of mitotic spindle organization	43/18903	0.0488941	0.166292	0.124499	HSPA1B	1
GO:0090207	BP	GO:0090207	regulation of triglyceride metabolic process	43/18903	0.0488941	0.166292	0.124499	NR1H2	1
GO:0044403	BP	GO:0044403	biological process involved in symbiotic interaction	307/18903	0.0490554	0.166292	0.124499	HSPA1B/LY6E	2
GO:0005925	CC	GO:0005925	focal adhesion	422/19869	0.00108334	0.0638009	0.0416633	HSPA1B/ARPC1B/HSPB1/ACTG1	4
GO:0030055	CC	GO:0030055	cell-substrate junction	432/19869	0.0011815	0.0638009	0.0416633	HSPA1B/ARPC1B/HSPB1/ACTG1	4
GO:0090575	CC	GO:0090575	RNA polymerase II transcription regulator complex	249/19869	0.00251088	0.0903918	0.0590278	NR1H2/MED10/SFPQ	3
GO:0120111	CC	GO:0120111	neuron projection cytoplasm	90/19869	0.00441885	0.0986677	0.0644321	HSPB1/SFPQ	2
GO:0030139	CC	GO:0030139	endocytic vesicle	343/19869	0.00615662	0.0986677	0.0644321	AP2M1/ACTG1/RAB5C	3
GO:0005765	CC	GO:0005765	lysosomal membrane	418/19869	0.0105777	0.0986677	0.0644321	AP2M1/LITAF/RAB5C	3
GO:0098852	CC	GO:0098852	lytic vacuole membrane	418/19869	0.0105777	0.0986677	0.0644321	AP2M1/LITAF/RAB5C	3
GO:0099569	CC	GO:0099569	presynaptic cytoskeleton	10/19869	0.01102	0.0986677	0.0644321	ACTG1	1
GO:0072562	CC	GO:0072562	blood microparticle	145/19869	0.0111035	0.0986677	0.0644321	HSPA1B/ACTG1	2
GO:0000782	CC	GO:0000782	telomere cap complex	12/19869	0.01321	0.0986677	0.0644321	TERF2IP	1
GO:0000783	CC	GO:0000783	nuclear telomere cap complex	12/19869	0.01321	0.0986677	0.0644321	TERF2IP	1
GO:0005774	CC	GO:0005774	vacuolar membrane	461/19869	0.0137696	0.0986677	0.0644321	AP2M1/LITAF/RAB5C	3
GO:0106068	CC	GO:0106068	SUMO ligase complex	13/19869	0.0143033	0.0986677	0.0644321	UBE2I	1
GO:0140445	CC	GO:0140445	chromosome, telomeric repeat region	13/19869	0.0143033	0.0986677	0.0644321	TERF2IP	1
GO:0030132	CC	GO:0030132	clathrin coat of coated pit	14/19869	0.0153955	0.0986677	0.0644321	AP2M1	1
GO:0098574	CC	GO:0098574	cytoplasmic side of lysosomal membrane	14/19869	0.0153955	0.0986677	0.0644321	LITAF	1
GO:0009898	CC	GO:0009898	cytoplasmic side of plasma membrane	173/19869	0.015531	0.0986677	0.0644321	AP2M1/LITAF	2
GO:0031901	CC	GO:0031901	early endosome membrane	183/19869	0.0172686	0.100188	0.065425	LITAF/RAB5C	2
GO:0101002	CC	GO:0101002	ficolin-1-rich granule	185/19869	0.0176257	0.100188	0.065425	HSPA1B/SLC2A3	2
GO:0005681	CC	GO:0005681	spliceosomal complex	195/19869	0.0194582	0.101584	0.0663365	RBM17/RBM3	2
GO:0044305	CC	GO:0044305	calyx of Held	18/19869	0.0197524	0.101584	0.0663365	ACTG1	1
GO:0098562	CC	GO:0098562	cytoplasmic side of membrane	204/19869	0.0211736	0.102948	0.067227	AP2M1/LITAF	2
GO:0036020	CC	GO:0036020	endolysosome membrane	20/19869	0.021924	0.102948	0.067227	AP2M1	1
GO:0030131	CC	GO:0030131	clathrin adaptor complex	23/19869	0.0251728	0.110228	0.0719811	AP2M1	1
GO:0030016	CC	GO:0030016	myofibril	233/19869	0.027111	0.110228	0.0719811	HSPB1/ACTG1	2
GO:0070847	CC	GO:0070847	core mediator complex	26/19869	0.0284113	0.110228	0.0719811	MED10	1
GO:0043292	CC	GO:0043292	contractile fiber	242/19869	0.0290764	0.110228	0.0719811	HSPB1/ACTG1	2
GO:0032838	CC	GO:0032838	plasma membrane bounded cell projection cytoplasm	246/19869	0.0299679	0.110228	0.0719811	HSPB1/SFPQ	2
GO:0000228	CC	GO:0000228	nuclear chromosome	249/19869	0.0306438	0.110228	0.0719811	TERF2IP/UBE2I	2
GO:0031941	CC	GO:0031941	filamentous actin	29/19869	0.0316394	0.110228	0.0719811	ACTG1	1
GO:0036019	CC	GO:0036019	endolysosome	29/19869	0.0316394	0.110228	0.0719811	AP2M1	1
GO:0030125	CC	GO:0030125	clathrin vesicle coat	30/19869	0.0327132	0.110407	0.0720982	AP2M1	1
GO:0032839	CC	GO:0032839	dendrite cytoplasm	31/19869	0.0337859	0.110572	0.0722059	SFPQ	1
GO:0030119	CC	GO:0030119	AP-type membrane coat adaptor complex	35/19869	0.0380651	0.117657	0.0768323	AP2M1	1
GO:0016235	CC	GO:0016235	aggresome	36/19869	0.0391321	0.117657	0.0768323	HSPA1B	1
GO:0099568	CC	GO:0099568	cytoplasmic region	285/19869	0.0392189	0.117657	0.0768323	HSPB1/SFPQ	2
GO:0000795	CC	GO:0000795	synaptonemal complex	40/19869	0.0433888	0.120154	0.0784628	UBE2I	1
GO:0016592	CC	GO:0016592	mediator complex	40/19869	0.0433888	0.120154	0.0784628	MED10	1
GO:0099086	CC	GO:0099086	synaptonemal structure	40/19869	0.0433888	0.120154	0.0784628	UBE2I	1
GO:0030667	CC	GO:0030667	secretory granule membrane	313/19869	0.0464502	0.125416	0.081899	SLC2A3/RAB5C	2
GO:0030118	CC	GO:0030118	clathrin coat	44/19869	0.0476274	0.125458	0.0819265	AP2M1	1
GO:0044183	MF	GO:0044183	protein folding chaperone	68/18432	0.00295368	0.109704	0.0703862	HSPA1B/HSPB1	2
GO:0005200	MF	GO:0005200	structural constituent of cytoskeleton	107/18432	0.00714933	0.109704	0.0703862	ARPC1B/ACTG1	2
GO:0031490	MF	GO:0031490	chromatin DNA binding	118/18432	0.00863387	0.109704	0.0703862	NR1H2/HMGN2	2
GO:0051082	MF	GO:0051082	unfolded protein binding	124/18432	0.00949708	0.109704	0.0703862	HSPA1B/HSPB1	2
GO:0042826	MF	GO:0042826	histone deacetylase binding	128/18432	0.0100932	0.109704	0.0703862	HSPA1B/SFPQ	2
GO:0005522	MF	GO:0005522	profilin binding	10/18432	0.0118747	0.109704	0.0703862	ACTG1	1
GO:0098505	MF	GO:0098505	G-rich strand telomeric DNA binding	10/18432	0.0118747	0.109704	0.0703862	TERF2IP	1
GO:0005536	MF	GO:0005536	glucose binding	11/18432	0.0130548	0.109704	0.0703862	SLC2A3	1
GO:0043047	MF	GO:0043047	single-stranded telomeric DNA binding	12/18432	0.0142335	0.109704	0.0703862	TERF2IP	1
GO:0055056	MF	GO:0055056	D-glucose transmembrane transporter activity	12/18432	0.0142335	0.109704	0.0703862	SLC2A3	1
GO:0140776	MF	GO:0140776	protein-containing complex destabilizing activity	12/18432	0.0142335	0.109704	0.0703862	HSPA1B	1
GO:0099186	MF	GO:0099186	structural constituent of postsynapse	13/18432	0.0154108	0.109704	0.0703862	ACTG1	1
GO:0043023	MF	GO:0043023	ribosomal large subunit binding	14/18432	0.0165869	0.109704	0.0703862	RBM3	1
GO:0098847	MF	GO:0098847	sequence-specific single stranded DNA binding	14/18432	0.0165869	0.109704	0.0703862	TERF2IP	1
GO:0030548	MF	GO:0030548	acetylcholine receptor regulator activity	15/18432	0.0177615	0.109704	0.0703862	LY6E	1
GO:0046965	MF	GO:0046965	nuclear retinoid X receptor binding	15/18432	0.0177615	0.109704	0.0703862	NR1H2	1
GO:0099602	MF	GO:0099602	neurotransmitter receptor regulator activity	15/18432	0.0177615	0.109704	0.0703862	LY6E	1
GO:0035615	MF	GO:0035615	clathrin adaptor activity	18/18432	0.0212775	0.117846	0.0756104	AP2M1	1
GO:0098918	MF	GO:0098918	structural constituent of synapse	19/18432	0.0224468	0.117846	0.0756104	ACTG1	1
GO:0140312	MF	GO:0140312	cargo adaptor activity	19/18432	0.0224468	0.117846	0.0756104	AP2M1	1
GO:0019789	MF	GO:0019789	SUMO transferase activity	23/18432	0.0271108	0.118749	0.0761895	UBE2I	1
GO:0005355	MF	GO:0005355	glucose transmembrane transporter activity	24/18432	0.0282735	0.118749	0.0761895	SLC2A3	1
GO:0015149	MF	GO:0015149	hexose transmembrane transporter activity	24/18432	0.0282735	0.118749	0.0761895	SLC2A3	1
GO:0042974	MF	GO:0042974	nuclear retinoic acid receptor binding	24/18432	0.0282735	0.118749	0.0761895	NR1H2	1
GO:0050750	MF	GO:0050750	low-density lipoprotein particle receptor binding	24/18432	0.0282735	0.118749	0.0761895	AP2M1	1
GO:0015145	MF	GO:0015145	monosaccharide transmembrane transporter activity	27/18432	0.0317535	0.122371	0.0785136	SLC2A3	1
GO:0051119	MF	GO:0051119	sugar transmembrane transporter activity	29/18432	0.0340669	0.122371	0.0785136	SLC2A3	1
GO:0051787	MF	GO:0051787	misfolded protein binding	29/18432	0.0340669	0.122371	0.0785136	HSPA1B	1
GO:0070325	MF	GO:0070325	lipoprotein particle receptor binding	29/18432	0.0340669	0.122371	0.0785136	AP2M1	1
GO:0050699	MF	GO:0050699	WW domain binding	32/18432	0.0375272	0.122371	0.0785136	LITAF	1
GO:0090482	MF	GO:0090482	vitamin transmembrane transporter activity	32/18432	0.0375272	0.122371	0.0785136	SLC2A3	1
GO:0030291	MF	GO:0030291	protein serine/threonine kinase inhibitor activity	33/18432	0.038678	0.122371	0.0785136	HSPB1	1
GO:0097718	MF	GO:0097718	disordered domain specific binding	35/18432	0.0409756	0.122371	0.0785136	AP2M1	1
GO:0030246	MF	GO:0030246	carbohydrate binding	275/18432	0.0421093	0.122371	0.0785136	SLC2A3/LGALS4	2
GO:0042162	MF	GO:0042162	telomeric DNA binding	37/18432	0.043268	0.122371	0.0785136	TERF2IP	1
GO:0043014	MF	GO:0043014	alpha-tubulin binding	39/18432	0.0455551	0.122371	0.0785136	ARL4C	1
GO:0031492	MF	GO:0031492	nucleosomal DNA binding	40/18432	0.0466967	0.122371	0.0785136	HMGN2	1
GO:0061650	MF	GO:0061650	ubiquitin-like protein conjugating enzyme activity	40/18432	0.0466967	0.122371	0.0785136	UBE2I	1
GO:0003925	MF	GO:0003925	G protein activity	41/18432	0.0478371	0.122371	0.0785136	RAB5C	1
GO:0140662	MF	GO:0140662	ATP-dependent protein folding chaperone	41/18432	0.0478371	0.122371	0.0785136	HSPA1B	1
GO:0031625	MF	GO:0031625	ubiquitin protein ligase binding	299/18432	0.0489502	0.122371	0.0785136	HSPA1B/ACTG1	2
