# Supplementary material for: A multi-dimensional approach to unravel the intricacies of lactylation related signature for prognostic and therapeutic insight in colorectal cancer
Source: J Transl Med. 2024 Feb 28;22:211. doi: 10.1186/s12967-024-04955-9 (PMC10900655; doi:10.1186/s12967-024-04955-9)
Supplement: Supplementary file 2 — Additional file 2: Table S1. Lactylation related genes from previous research. Table S2. Top 10 marker genes in 22 clusters. Table S3. Marker gene reference for all cells. Table S4. Marker gene reference for immune cells. Table S5. DEGs identified from high lactylation and low lactylation group. Table S6. Top 100 Lactylation-Associated Genes (CORGs). Table S7. Lactylation-related-genes indentified from our study. Table S8. GSVA analysis between high lactylation and low lactylation group. Table S9. GO pathways enriched in high lactylayion cells. Table S10. DO pathways enriched in high lactylayion cells. Table S11. Construction of the LRGS model. Table S12. GO pathways enriched in 23 model genes. Table S13. GSVA analysis between high risk and low risk group. Table S14. Specific function of drugs screened from CTRP and PRISM. Table S15. Association between core genes and specific drugs. Table S16. Primers used in this study. [file 12967_2024_4955_MOESM2_ESM.zip › Additional file Tables/Supplementary Table 14.xlsx]

## Sheet: Sheet1
Specific function of drugs screened from CTRP and PRISM
	Drug Name	Function and Use
CTRP	GANT-61	Inhibitor of the Hedgehog signaling pathway, used in preclinical and experimental studies for cancer treatment.
	NSC23766	Inhibitor of the Rac1 GTPase, used in research to study cell signaling and implications in diseases, particularly cancer and cell migration.
	PRIMA-1	Investigational drug designed to reactivate mutated p53 protein in cancer cells, potentially improving treatment outcomes in p53-mutated cancers.
PRISM	Romidepsin	Used to treat cutaneous T-cell lymphoma (CTCL).
	Lorlatinib	A tyrosine kinase inhibitor used for certain types of non-small cell lung cancer (NSCLC) with specific genetic mutations.
	Tedizolid-phosphate	An antibiotic used to treat bacterial infections, including skin and soft tissue infections.
	Clonazepam	A benzodiazepine medication used to treat seizures and panic disorders.
	Ziprasidone	An atypical antipsychotic medication used for the treatment of schizophrenia and bipolar disorder.
	Panobinostat	A histone deacetylase (HDAC) inhibitor used in the treatment of multiple myeloma.
	YM-155	An investigational drug that inhibits survivin, potentially for cancer treatment.
	Pardoprunox	An investigational medication being studied for Parkinson's disease and restless legs syndrome.
	MK-2461	An investigational drug studied for its potential in cancer treatment.
	Tosedostat	An investigational medication being studied for the treatment of hematological malignancies and solid tumors.
	Dabrafenib	A kinase inhibitor used in the treatment of certain types of melanoma with specific genetic mutations.
	Nelarabine	A chemotherapy drug used primarily in the treatment of T-cell acute lymphoblastic leukemia (T-ALL) and T-cell lymphoblastic lymphoma.
	Hydroxyurea	A medication used to treat various conditions, including sickle cell anemia, essential thrombocythemia, and certain types of cancer.
	Vemurafenib	A kinase inhibitor used for the treatment of specific types of melanoma with the BRAF V600E mutation.
	LOXO-101	An investigational drug used in clinical trials to target specific genetic alterations in cancer, particularly NTRK gene fusions.
	Asparaginase	An enzyme used in cancer treatment, particularly for acute lymphoblastic leukemia (ALL), to reduce levels of asparagine in the blood.
	Lomustine	An alkylating agent used in chemotherapy for various types of cancer, including brain tumors and Hodgkin's lymphoma.
	Ifosfamide	An alkylating agent used in chemotherapy for various types of cancer, including testicular cancer and sarcomas.
	Encorafenib	A kinase inhibitor used in the treatment of certain types of melanoma with specific genetic mutations.
	Dasatinib	A kinase inhibitor used for the treatment of chronic myeloid leukemia (CML) and Philadelphia chromosome-positive acute lymphoblastic leukemia (Ph+ ALL).
	Cladribine	A chemotherapy drug used to treat certain types of leukemia, such as hairy cell leukemia.
	Cytarabine	A chemotherapy drug used in the treatment of leukemia, lymphoma, and other cancers.
	ABT-199	Also known as venetoclax, it is a targeted therapy used in the treatment of chronic lymphocytic leukemia (CLL) and certain other blood cancers.
	Midostaurin	A kinase inhibitor used in the treatment of acute myeloid leukemia (AML) and advanced systemic mastocytosis.
	Selumetinib	An investigational drug being studied for its potential in the treatment of various cancers, particularly those with certain genetic mutations.
