# Supplementary material for: A multi-dimensional approach to unravel the intricacies of lactylation related signature for prognostic and therapeutic insight in colorectal cancer
Source: J Transl Med. 2024 Feb 28;22:211. doi: 10.1186/s12967-024-04955-9 (PMC10900655; doi:10.1186/s12967-024-04955-9)
Supplement: Supplementary file 2 — Additional file 2: Table S1. Lactylation related genes from previous research. Table S2. Top 10 marker genes in 22 clusters. Table S3. Marker gene reference for all cells. Table S4. Marker gene reference for immune cells. Table S5. DEGs identified from high lactylation and low lactylation group. Table S6. Top 100 Lactylation-Associated Genes (CORGs). Table S7. Lactylation-related-genes indentified from our study. Table S8. GSVA analysis between high lactylation and low lactylation group. Table S9. GO pathways enriched in high lactylayion cells. Table S10. DO pathways enriched in high lactylayion cells. Table S11. Construction of the LRGS model. Table S12. GO pathways enriched in 23 model genes. Table S13. GSVA analysis between high risk and low risk group. Table S14. Specific function of drugs screened from CTRP and PRISM. Table S15. Association between core genes and specific drugs. Table S16. Primers used in this study. [file 12967_2024_4955_MOESM2_ESM.zip › Additional file Tables/Supplementary Table 15.xlsx]

## Sheet: Sheet1
Association between core genes and specific drugs
Gene	Drug	cor	pvalue
ARPC1B	Dabrafenib	0.58053	1.16113e-06
H2AFY	Nelarabine	0.549989	5.3166e-06
UBE2I	Hydroxyurea	0.535411	1.04397e-05
ARPC1B	Vemurafenib	0.520384	2.02701e-05
TERF2IP	Nelarabine	0.471983	0.000140595
LGALS4	LOXO-101	0.469449	0.000154392
SFPQ	Nelarabine	0.468835	0.000157922
UBE2I	Asparaginase	0.453006	0.000278538
HMGN2	Nelarabine	0.451891	0.0002896
LEPROTL1	Nelarabine	0.450224	0.000306885
TERF2IP	Lomustine	0.443143	0.000391288
UBE2I	Nelarabine	0.441411	0.000414918
TERF2IP	Ifosfamide	0.440876	0.000422479
ARPC1B	Encorafenib	0.4319	0.000569411
TERF2IP	Dasatinib	-0.428775	0.000630556
UBE2I	Cladribine	0.42445	0.000724988
UBE2I	Cytarabine	0.416548	0.00093114
ARPC1B	ABT-199	0.41647	0.000933421
ARL4C	Midostaurin	0.414684	0.0009869
ARPC1B	Selumetinib	0.410159	0.00113499
UBE2I	Uracil mustard	0.407678	0.00122438
RBM17	Vemurafenib	-0.406529	0.00126793
UBE2I	Triethylenemelamine	0.406512	0.00126858
ARPC1B	Cobimetinib (isomer 1)	0.404971	0.00132912
ACTG1	LDK-378	-0.404574	0.00134515
ACTG1	Fulvestrant	-0.40143	0.00147828
TERF2IP	Carmustine	0.398998	0.00158925
TERF2IP	Hydroxyurea	0.393969	0.00184266
ARPC1B	ARRY-162	0.393282	0.00187997
UBE2I	Pemetrexed	0.393234	0.00188258
HSPB1	Everolimus	0.392454	0.0019258
TERF2IP	Chlorambucil	0.389529	0.00209583
HSPB1	Bleomycin	0.388152	0.00218041
UBE2I	Pipobroman	0.386916	0.00225892
LITAF	Homoharringtonine	-0.386566	0.0022816
LGALS4	Everolimus	-0.386013	0.00231784
UBE2I	Thiotepa	0.384841	0.00239642
SFPQ	Cytarabine	0.384716	0.00240493
UBE2I	Chlorambucil	0.384655	0.00240906
SFPQ	Pemetrexed	0.382609	0.00255258
SFPQ	Chlorambucil	0.382109	0.0025888
LGALS4	Cisplatin	-0.381541	0.0026305
ARL4C	Nelarabine	0.381073	0.00266523
SFPQ	Ifosfamide	0.378891	0.00283291
HSPA1B	Depsipeptide	-0.377997	0.00290433
TERF2IP	Fluphenazine	0.376807	0.00300177
SFPQ	Cladribine	0.373513	0.0032869
SFPQ	Lomustine	0.37351	0.00328716
LITAF	Nelarabine	-0.373442	0.00329328
UBE2I	Clofarabine	0.372648	0.00336566
LGALS4	Erlotinib	-0.371772	0.00344708
UBE2I	Idarubicin	0.371374	0.00348463
LITAF	VINORELBINE	-0.370556	0.00356301
RBM17	umbralisib	0.370348	0.00358321
TERF2IP	Uracil mustard	0.369908	0.00362622
HSPB1	Temsirolimus	0.368999	0.00371648
ARPC1B	Trametinib	0.368989	0.00371749
UBE2I	Melphalan	0.367781	0.00384065
TERF2IP	Etoposide	0.367729	0.00384603
TERF2IP	Vorinostat	0.367575	0.00386204
TERF2IP	Irofulven	-0.367092	0.00391252
METTL9	Everolimus	-0.367049	0.00391704
SFPQ	tfdu	0.365111	0.00412574
UBE2I	Palbociclib	0.364296	0.00421639
LITAF	Vinorelbine	-0.363055	0.0043577
LITAF	Vinblastine	-0.362709	0.00439796
LGALS4	Sunitinib	0.362596	0.00441115
H2AFY	Denileukin Diftitox Ontak	-0.360493	0.00466303
SFPQ	Irinotecan	0.359401	0.00479875
TERF2IP	Melphalan	0.358599	0.00490058
METTL9	Vorinostat	0.358434	0.00492187
SFPQ	Gemcitabine	0.356559	0.00516839
RBM17	Mithramycin	-0.356185	0.00521883
HSPB1	Eribulin mesilate	-0.3559	0.00525761
H2AFY	Dexrazoxane	0.354864	0.00540068
UBE2I	Gemcitabine	0.354381	0.00546851
SFPQ	Thiotepa	0.352643	0.00571884
ARPC1B	tepotinib	0.352303	0.00576898
MED10	Denileukin Diftitox Ontak	-0.351938	0.00582322
LY6E	Dabrafenib	0.351794	0.00584462
HMGN2	Hydroxyurea	0.351508	0.00588756
SFPQ	Triethylenemelamine	0.350782	0.00599795
ARL4C	Fulvestrant	-0.349556	0.00618823
RBM17	Nelarabine	0.348817	0.00630554
LGALS4	Selumetinib	0.348491	0.00635798
MED10	Nelarabine	0.346854	0.00662667
SFPQ	7-Ethyl-10-hydroxycamptothecin	0.346707	0.00665124
RBM3	Everolimus	-0.34535	0.00688214
RBM17	Fludarabine	0.345199	0.00690829
ARL4C	LY-2835219	0.344945	0.00695237
LITAF	Daunorubicin	-0.344867	0.0069661
TERF2IP	Irinotecan	0.344461	0.00703723
HMGN2	Lomustine	0.344313	0.00706345
SFPQ	Acrichine	0.343863	0.00714336
TERF2IP	Raloxifene	0.341372	0.00760015
LITAF	Pipamperone	-0.34027	0.00781017
LGALS4	NMS-E628	0.339857	0.00789022
UBE2I	Dexrazoxane	0.339608	0.0079389
SFPQ	pralatrexate	0.339421	0.00797548
SFPQ	Melphalan	0.33928	0.0080033
METTL9	JNJ-42756493	-0.338674	0.00812343
AP2M1	Bleomycin	0.338537	0.00815092
PTTG1	Denileukin Diftitox Ontak	-0.338229	0.00821284
HMGN2	Carmustine	0.338157	0.00822736
LITAF	Vandetanib	0.33633	0.00860336
HSPB1	IPI-145	0.335589	0.00876024
SFPQ	Fludarabine	0.335462	0.00878726
SFPQ	Uracil mustard	0.33537	0.00880709
RBM17	Palbociclib	0.335179	0.00884794
HSPA1B	Carfilzomib	-0.335154	0.00885336
METTL9	Dabrafenib	0.334327	0.00903298
UBE2I	METHOTREXATE	0.333936	0.00911883
LITAF	Carfilzomib	-0.333644	0.00918365
HSPB1	Sonidegib	0.333352	0.00924875
RBM17	Dabrafenib	-0.333152	0.00929345
NR1H2	Temsirolimus	0.332856	0.00936008
LITAF	DAUNORUBICIN	-0.332626	0.00941228
RBM17	Allopurinol	0.330288	0.00995613
UBE2I	Vorinostat	0.330162	0.00998608
HSPB1	Lenvatinib	0.329865	0.0100573
HSPB1	Bisacodyl, active ingredient of Viraplex	0.328441	0.0104048
HSPB1	Pazopanib	0.327885	0.0105431
SFPQ	Topotecan	0.32737	0.0106727
NR1H2	Rapamycin	0.327115	0.0107375
UBE2I	tfdu	0.327006	0.0107652
LITAF	6-MERCAPTOPURINE	-0.325801	0.0110763
SFPQ	Floxuridine	0.325167	0.011243
TERF2IP	Daunorubicin	0.324721	0.0113617
PTTG1	6-Thioguanine	0.324468	0.0114296
TERF2IP	Crizotinib	0.324358	0.0114591
HSPB1	Vinblastine	-0.322465	0.0119786
LITAF	Eribulin mesilate	-0.321836	0.0121556
HSPB1	RAPAMYCIN	0.320446	0.0125549
LITAF	Lomustine	-0.320135	0.0126455
RBM17	6-Thioguanine	0.319179	0.0129284
LGALS4	Cobimetinib (isomer 1)	0.318542	0.0131198
NR1H2	RAPAMYCIN	0.318156	0.0132372
UBE2I	Irinotecan	0.317859	0.0133279
METTL9	Dasatinib	-0.317079	0.013569
RAB5C	Cladribine	0.31696	0.013606
TERF2IP	LEE-011	0.315622	0.0140292
ACTG1	brigatinib	-0.315603	0.0140354
AP2M1	RAPAMYCIN	0.315366	0.0141113
UBE2I	Acrichine	0.315355	0.0141151
RBM17	Depsipeptide	-0.315294	0.0141345
METTL9	Nelarabine	0.315231	0.014155
HMGN2	Chlorambucil	0.31477	0.0143044
ACTG1	Raloxifene	-0.314062	0.0145367
LY6E	Vemurafenib	0.313862	0.014603
TERF2IP	Dexamethasone Decadron	0.313596	0.0146914
TERF2IP	Triethylenemelamine	0.31345	0.0147402
HMGN2	6-Thioguanine	0.313441	0.0147432
UBE2I	Fludarabine	0.313368	0.0147677
RBM17	6-THIOGUANINE	0.313171	0.0148338
LEPROTL1	brigatinib	-0.31299	0.0148948
AP2M1	Rapamycin	0.312526	0.0150519
LITAF	Paclitaxel	-0.311803	0.0152997
HMGN2	Ifosfamide	0.311043	0.0155641
TERF2IP	Topotecan	0.310641	0.0157053
TERF2IP	Oxaliplatin	0.3106	0.0157199
MED10	PF-06463922	-0.310409	0.0157874
HSPB1	Idelalisib	0.310301	0.0158258
H2AFY	Zoledronate	-0.310037	0.01592
LGALS4	ARRY-162	0.309426	0.0161392
HSPB1	Sunitinib	-0.309336	0.016172
LITAF	Arsenic trioxide	-0.309225	0.016212
ACTG1	Nelfinavir	-0.308697	0.0164045
TERF2IP	Estramustine	0.308661	0.0164179
LGALS4	Fluorouracil	0.308496	0.0164782
SFPQ	Carmustine	0.308356	0.01653
HSPA1B	Bisacodyl, active ingredient of Viraplex	0.307931	0.0166875
HSPB1	Olaparib	0.307837	0.0167224
ARL4C	TYROTHRICIN	-0.307286	0.0169288
RAB5C	Gemcitabine	0.306987	0.0170417
TERF2IP	Arsenic trioxide	0.306801	0.0171122
TERF2IP	Pipobroman	0.306667	0.0171631
LITAF	Acalabrutinib	0.305799	0.0174965
LEPROTL1	PF-06463922	-0.305336	0.0176762
H2AFY	Asparaginase	0.304974	0.0178184
ARL4C	Vinblastine	-0.30475	0.0179067
ARPC1B	Docetaxel	-0.304704	0.0179248
RAB5C	LEE-011	-0.304686	0.017932
SFPQ	Carboplatin	0.304171	0.0181366
RAB5C	Palbociclib	-0.303864	0.0182595
HSPB1	Zoledronate	0.303721	0.0183167
SLC2A3	Carfilzomib	-0.303013	0.0186037
HSPB1	Acetalax	0.302876	0.0186599
UBE2I	Nitrogen mustard	0.302683	0.018739
LGALS4	Gemcitabine	-0.30263	0.0187606
TERF2IP	Idarubicin	0.302582	0.0187802
LITAF	METHOTREXATE	-0.302022	0.0190118
UBE2I	Cyclophosphamide	0.301831	0.0190914
MED10	Fluorouracil	-0.301767	0.0191181
SFPQ	Clofarabine	0.301487	0.0192353
ARPC1B	Ixazomib citrate	0.301102	0.0193977
LITAF	Osimertinib	0.301097	0.0193995
SFPQ	Hydroxyurea	0.300953	0.0194607
ARL4C	Everolimus	0.300892	0.0194864
HSPA1B	RAPAMYCIN	0.300105	0.0198227
SFPQ	Vorinostat	0.299992	0.0198717
HSPA1B	Actinomycin D	-0.299842	0.0199363
HSPB1	Rapamycin	0.299834	0.0199397
HMGN2	6-THIOGUANINE	0.299195	0.0202179
RBM17	Hydroxyurea	0.298855	0.0203676
HMGN2	Uracil mustard	0.298434	0.0205537
SFPQ	METHOTREXATE	0.297958	0.020766
LGALS4	Arsenic trioxide	-0.29706	0.0211717
SFPQ	6-THIOGUANINE	0.297038	0.0211816
TERF2IP	Erlotinib	-0.296945	0.021224
MED10	Dexamethasone Decadron	0.29687	0.0212582
HSPA1B	Temsirolimus	0.296376	0.0214852
HSPB1	Palbociclib	-0.296165	0.0215826
ARL4C	IPI-145	0.295942	0.0216859
TERF2IP	Valrubicin	0.295725	0.0217871
TERF2IP	Asparaginase	0.29542	0.0219295
TERF2IP	Cytarabine	0.295235	0.0220165
HMGN2	Melphalan	0.295185	0.0220401
UBE2I	Dexamethasone Decadron	0.295154	0.0220547
LITAF	Actinomycin D	-0.294779	0.0222322
ARL4C	Vincristine	-0.294741	0.0222501
MED10	NMS-E628	-0.294714	0.022263
RAB5C	Clofarabine	0.293443	0.0228741
ACTG1	Imatinib	-0.293281	0.0229531
ARL4C	Gefitinib	0.29286	0.0231589
TERF2IP	Palbociclib	0.29265	0.0232623
LITAF	Irinotecan	-0.292221	0.0234749
SFPQ	Cisplatin	0.291447	0.0238619
ARL4C	Ixabepilone	-0.291358	0.0239068
RBM17	Dexrazoxane	0.291101	0.0240368
TERF2IP	Teniposide	0.290881	0.0241488
TERF2IP	Thiotepa	0.29067	0.0242565
LGALS4	Trametinib	0.290622	0.0242808
TERF2IP	Cyclophosphamide	0.289143	0.0250473
HSPA1B	Daunorubicin	-0.288582	0.0253432
LITAF	Imatinib	-0.288303	0.0254916
HSPA1B	Irofulven	0.288257	0.025516
LITAF	Raltitrexed	-0.288026	0.0256394
RBM17	Actinomycin D	-0.287462	0.0259429
SFPQ	Pipobroman	0.287353	0.0260016
RAB5C	Dabrafenib	0.286989	0.0261996
UBE2I	Carmustine	0.286583	0.0264218
TERF2IP	7-Ethyl-10-hydroxycamptothecin	0.286419	0.0265121
HSPA1B	Panobinostat	-0.28636	0.0265444
LITAF	Bendamustine	-0.2862	0.0266326
UBE2I	LEE-011	0.285861	0.0268206
ACTG1	Isotretinoin	-0.285451	0.0270496
LITAF	Vincristine	-0.284448	0.0276164
TERF2IP	tfdu	0.28406	0.0278383
TERF2IP	JNJ-42756493	-0.283804	0.0279852
LGALS4	Crizotinib	0.283288	0.0282842
SFPQ	6-Thioguanine	0.283018	0.0284412
H2AFY	Ifosfamide	0.282757	0.0285942
ARL4C	Paclitaxel	-0.281791	0.0291658
LGALS4	Bleomycin	-0.281745	0.0291933
RBM17	Vinorelbine	-0.281572	0.0292964
TERF2IP	Calusterone	0.281462	0.0293623
ACTG1	AZACITIDINE	-0.281305	0.0294566
SFPQ	PF-06463922	-0.281273	0.0294764
LITAF	Epirubicin	-0.281058	0.0296056
HSPA1B	Vinorelbine	-0.28093	0.0296832
LITAF	Afatinib	0.280897	0.0297029
ACTG1	Bleomycin	0.280635	0.0298623
LITAF	6-THIOGUANINE	-0.280361	0.0300297
TERF2IP	Neratinib	-0.28013	0.0301707
HMGN2	Dexamethasone Decadron	0.280017	0.0302406
HSPB1	Paclitaxel	-0.279799	0.0303747
UBE2I	Ifosfamide	0.279742	0.0304096
ACTG1	PF-06463922	-0.279612	0.0304903
HSPA1B	VINORELBINE	-0.279554	0.0305261
HSPB1	LEE-011	-0.278754	0.0310256
RBM3	Nelarabine	0.278635	0.0311005
HMGN2	Vorinostat	0.27853	0.0311661
AP2M1	Gemcitabine	0.277293	0.0319545
SFPQ	Asparaginase	0.277123	0.0320645
AP2M1	Palbociclib	-0.277037	0.0321202
LITAF	Erlotinib	0.276667	0.03236
HSPB1	JNJ-42756493	0.276475	0.0324849
RBM17	Asparaginase	0.275794	0.0329324
SLC2A3	Acetalax	-0.275318	0.0332479
RBM3	JNJ-42756493	-0.275246	0.0332958
LITAF	Dacomitinib	0.275165	0.0333501
RBM3	Fluorouracil	-0.274999	0.0334607
LITAF	Neratinib	0.274916	0.0335163
LGALS4	Rapamycin	-0.274722	0.0336467
LGALS4	Tegafur	0.274629	0.033709
LITAF	DIGOXIN	-0.274525	0.0337792
LITAF	Ibrutinib	0.274462	0.0338219
AP2M1	Temsirolimus	0.274387	0.0338726
ACTG1	Fludarabine	0.27434	0.0339043
AP2M1	Everolimus	0.273854	0.0342342
NR1H2	Cisplatin	0.273812	0.034263
TERF2IP	DACARBAZINE	0.273782	0.0342832
SFPQ	Vinorelbine	-0.273367	0.0345681
ARPC1B	Calusterone	0.273043	0.0347911
RAB5C	Bleomycin	0.272917	0.0348783
H2AFY	Vemurafenib	-0.271401	0.0359417
LGALS4	Carboplatin	-0.270758	0.0364007
HSPA1B	Oxaliplatin	-0.270473	0.0366056
H2AFY	LEE-011	0.270194	0.0368072
ACTG1	Paclitaxel	-0.270188	0.0368118
H2AFY	Dexamethasone Decadron	0.270138	0.0368477
SFPQ	Cyclophosphamide	0.269952	0.0369833
TERF2IP	Parthenolide	0.26963	0.0372178
NR1H2	Bosutinib	-0.26945	0.0373495
LY6E	Cladribine	0.269359	0.0374163
ARL4C	Tegafur	-0.268758	0.0378598
METTL9	LEE-011	0.2686	0.0379769
ACTG1	gilteritinib	-0.268319	0.0381862
HSPB1	Gemcitabine	0.268204	0.0382725
HSPA1B	Palbociclib	-0.267898	0.0385018
LITAF	Ifosfamide	-0.267677	0.0386686
RAB5C	Eribulin mesilate	-0.267351	0.0389154
SLC2A3	Trametinib	0.267128	0.0390845
LGALS4	Melphalan	-0.267115	0.0390946
AP2M1	Floxuridine	0.266674	0.0394317
HMGN2	LEE-011	0.266527	0.0395442
ARL4C	Dasatinib	0.266411	0.0396334
TERF2IP	Epirubicin	0.265887	0.0400384
LITAF	Cisplatin	-0.265224	0.040556
LITAF	Calusterone	-0.265179	0.0405915
NR1H2	Docetaxel	-0.264749	0.0409308
SFPQ	Denileukin Diftitox Ontak	-0.264595	0.0410527
HSPA1B	Paclitaxel	-0.264494	0.0411331
METTL9	Ifosfamide	0.264467	0.0411544
RBM17	Cladribine	0.264295	0.0412907
LITAF	Mitoxantrone	-0.264149	0.0414075
SFPQ	Idarubicin	0.263843	0.0416522
LGALS4	RAPAMYCIN	-0.26381	0.041679
NR1H2	Palbociclib	-0.263086	0.0422635
UBE2I	Oxaliplatin	0.26294	0.0423822
METTL9	Belinostat	0.26246	0.0427747
TERF2IP	DAUNORUBICIN	0.262119	0.0430548
H2AFY	Hydroxyurea	0.261677	0.0434203
ARL4C	VINORELBINE	-0.261516	0.0435541
AP2M1	Oxaliplatin	-0.261298	0.0437362
SFPQ	DIGOXIN	0.261257	0.0437703
HMGN2	Parthenolide	0.261153	0.0438571
SFPQ	Dexamethasone Decadron	0.260907	0.0440637
LEPROTL1	JNJ-42756493	-0.260372	0.0445154
LGALS4	Vandetanib	-0.260135	0.044716
LGALS4	Uracil mustard	-0.260035	0.0448015
HSPA1B	Lenvatinib	0.259953	0.0448716
UBE2I	pralatrexate	0.25969	0.045096
METTL9	Palbociclib	0.259644	0.0451358
SFPQ	DACARBAZINE	0.259486	0.0452712
HMGN2	Cyclophosphamide	0.259187	0.0455291
LGALS4	PF-06463922	0.259069	0.0456307
RAB5C	Docetaxel	-0.258738	0.0459174
AP2M1	IPI-145	0.258421	0.0461942
METTL9	Lenvatinib	-0.258358	0.0462486
HSPB1	Docetaxel	-0.258287	0.046311
ACTG1	Oxaliplatin	-0.258209	0.0463793
H2AFY	Erlotinib	-0.258108	0.0464683
RAB5C	Alectinib	-0.257866	0.0466808
ARL4C	Asparaginase	0.257827	0.0467151
ACTG1	Denileukin Diftitox Ontak	-0.257254	0.0472223
RAB5C	Vemurafenib	0.257074	0.0473828
UBE2I	Bendamustine	0.257001	0.0474484
SFPQ	Depsipeptide	-0.25688	0.0475565
ARL4C	6-MERCAPTOPURINE	-0.256856	0.047578
LITAF	Oxaliplatin	-0.256791	0.0476358
LITAF	Tamoxifen	-0.256393	0.047994
RBM3	Ifosfamide	0.256119	0.0482414
HSPB1	Vinorelbine	-0.256037	0.0483154
ACTG1	Nilotinib	-0.255934	0.0484085
UBE2I	DIGOXIN	0.255804	0.0485273
LITAF	Idarubicin	-0.255778	0.0485506
UBE2I	Belinostat	0.255392	0.048903
NR1H2	LEE-011	-0.255195	0.0490831
MED10	Alectinib	-0.255156	0.0491196
LY6E	Palbociclib	-0.254656	0.0495802
SLC2A3	Palbociclib	-0.254358	0.0498565
TERF2IP	Bisacodyl, active ingredient of Viraplex	-0.254253	0.0499547
