# Supplementary material for: A multi-dimensional approach to unravel the intricacies of lactylation related signature for prognostic and therapeutic insight in colorectal cancer
Source: J Transl Med. 2024 Feb 28;22:211. doi: 10.1186/s12967-024-04955-9 (PMC10900655; doi:10.1186/s12967-024-04955-9)
Supplement: Supplementary file 2 — Additional file 2: Table S1. Lactylation related genes from previous research. Table S2. Top 10 marker genes in 22 clusters. Table S3. Marker gene reference for all cells. Table S4. Marker gene reference for immune cells. Table S5. DEGs identified from high lactylation and low lactylation group. Table S6. Top 100 Lactylation-Associated Genes (CORGs). Table S7. Lactylation-related-genes indentified from our study. Table S8. GSVA analysis between high lactylation and low lactylation group. Table S9. GO pathways enriched in high lactylayion cells. Table S10. DO pathways enriched in high lactylayion cells. Table S11. Construction of the LRGS model. Table S12. GO pathways enriched in 23 model genes. Table S13. GSVA analysis between high risk and low risk group. Table S14. Specific function of drugs screened from CTRP and PRISM. Table S15. Association between core genes and specific drugs. Table S16. Primers used in this study. [file 12967_2024_4955_MOESM2_ESM.zip › Additional file Tables/Supplementary Table 2.xlsx]

## Sheet: Sheet1
Top 10 marker genes in 22 clusters
cluster0	cluster1	cluster2	cluster3	cluster4	cluster5	cluster6	cluster7	cluster8	cluster9	cluster10	cluster11	cluster12	cluster13	cluster14	cluster15	cluster16	cluster17	cluster18	cluster19	cluster20	cluster21	cluster22
CCL5	ELF3	TFF3	IGHA1	KLRB1	TNFRSF4	IL7R	CD79A	JCHAIN	C1QA	GZMK	IGLL5	CFD	AGR2	CCL5	GUCA2A	KIAA0101	TPSB2	IL1B	IGFBP7	TAGLN	CD22	CRYAB
GZMA	PHGR1	KRT18	IGHA2	CD3D	BATF	CCR7	MS4A1	IGKC	C1QB	NKG7	AL928768.3	DCN	PLA2G2A	CD3D	GUCA2B	TYMS	TPSAB1	S100A9	PLVAP	ACTA2	TCL1A	S100B
GNLY	TFF3	AGR2	JCHAIN	CD2	TNFRSF18	LTB	HLA-DRA	IGHA1	LYZ	GZMH	JCHAIN	MGP	EPCAM	CD2	SLC26A3	STMN1	CTSG	S100A8	TM4SF1	MYL9	RGS13	PLP1
NKG7	CLDN3	CD24	IGKC	IL7R	IL32	KLRB1	CD74	IGHA2	APOC1	CST7	MZB1	CXCL14	UBE2C	TRAC	CA4	HMGB2	CPA3	G0S2	GNG11	RGS5	MS4A1	SPARC
TRDC	KRT18	KRT8	IGLC3	RORA	LTB	SARAF	VPREB3	IGHG2	APOE	CCL5	IGHA1	LUM	OLFM4	CXCR4	FXYD3	TUBB	HPGDS	CCL3L3	RAMP2	TPM2	VPREB3	CLU
GZMB	CLDN4	PERP	IGLC2	TRAC	IL2RA	CXCR4	CD83	IGLC3	C1QC	CD8A	IGLC2	PTGDS	HMGB1	CD52	PRAP1	DUT	MS4A2	CXCL8	CLDN5	IGFBP7	CD79B	ALDH1A1
CD7	LGALS4	EPCAM	IGHG2	SPOCK2	TRAC	GPR183	CD37	IGHM	TYROBP	CD8B	IGHM	ADAMDEC1	REG1B	GZMK	TSPAN1	HMGN2	CLU	CXCL2	SPARCL1	CALD1	CD79A	PMP22
TRGC2	S100A6	TSPAN8	IGHG1	LTB	TIGIT	GIMAP7	BANK1	IGHG3	HLA-DRA	CCL4	IGHG1	FBLN1	REG3A	CREM	FABP1	H2AFZ	HPGD	CCL4L2	CAV1	C11orf96	SMIM14	IGFBP7
HOPX	PLCG2	REG4	IGHG3	TRBC1	DUSP4	FXYD5	CD79B	IGHG1	CTSB	DUSP2	IGHG3	COL1A2	REG4	IL7R	AQP8	TUBA1B	ANXA1	CCL3	SLC9A3R2	MYH11	MARCKSL1	CYR61
KLRD1	FABP1	SPINK4	IGHG4	PLIN2	CARD16	ANXA1	HLA-DPB1	IGHG4	FCER1G	CMC1	IGHG4	SFRP2	REG1A	KLRB1	PHGR1	HIST1H4C	UTS2	SOD2	FABP5	ADIRF	CD74	CCL2
