# Supplementary material for: A multi-dimensional approach to unravel the intricacies of lactylation related signature for prognostic and therapeutic insight in colorectal cancer
Source: J Transl Med. 2024 Feb 28;22:211. doi: 10.1186/s12967-024-04955-9 (PMC10900655; doi:10.1186/s12967-024-04955-9)
Supplement: Supplementary file 2 — Additional file 2: Table S1. Lactylation related genes from previous research. Table S2. Top 10 marker genes in 22 clusters. Table S3. Marker gene reference for all cells. Table S4. Marker gene reference for immune cells. Table S5. DEGs identified from high lactylation and low lactylation group. Table S6. Top 100 Lactylation-Associated Genes (CORGs). Table S7. Lactylation-related-genes indentified from our study. Table S8. GSVA analysis between high lactylation and low lactylation group. Table S9. GO pathways enriched in high lactylayion cells. Table S10. DO pathways enriched in high lactylayion cells. Table S11. Construction of the LRGS model. Table S12. GO pathways enriched in 23 model genes. Table S13. GSVA analysis between high risk and low risk group. Table S14. Specific function of drugs screened from CTRP and PRISM. Table S15. Association between core genes and specific drugs. Table S16. Primers used in this study. [file 12967_2024_4955_MOESM2_ESM.zip › Additional file Tables/Supplementary Table 3.xlsx]

## Sheet: Sheet1
Marker gene reference for all cells
Main cell types				Epithelial cell types							Stromal cell types							Immune cell types
Epithelial	Immune	Stromal		Alveolar type 1	Alveolar type 2	Club cells	Basal cells	Ciliated cells	Neuroendocrine		Endothelial cells	Lymphatic endothelial cells	Fibroblasts	Myofibroblasts	Smooth muscle cells	Mesothelial cells		Alveolar Macrophages	Monocyte-derived macrophages	Monocytes	Myeloid dendritic cells	Plasmacytoid dendritic cells	Mast cells	Conventional T cells	Regulatory T cells	CD8+ T cells	NK cells	B cells	Plasma cells
EPCAM	PTPRC	PECAM1		AGER	ABCA3	SCGB1A1	KRT5	FOXJ1	ASCL1		VWF	CCL21	PDGFRA	PDGFRA	MYLK	UPK3B		CD68	CD69	LYZ	CD1C	LILRA4	KIT	CD3E	CD3E	CD3E	NKG7	MS4A1	JCHAIN
CDH1	CD68	VWF		PDPN	SFTPB	MUC5B	KRT17	TMEM190	CALCA		PECAM1	PROX1	LUM	LUM	ACTA2	WT1		LYZ	LYZ	S100A12	FCER1A	IL3RA	GATA2	IL7R	FOXP3	CD8A	KLRD1	CD79A	IGKC
KRT7	KIT	ACTA2			SFTPC		NGFR	CAPS	CHGA					MYLK	PDGFRB			FABP4	LGMN	FCN1	CLEC9A	CLEC4C	CPA3	CD40LG	CD40LG	CCL5	KLRB1	CD19	IGHG1
KRT19	JCHAIN						TRP63							ACTA2	MYH11			MARCO	CSF1R	S100A9		JCHAIN					NCR1
	MS4A1													PDGFRB				C1QA	CD14	CD14
																		APOC1
