# Supplementary material for: A multi-dimensional approach to unravel the intricacies of lactylation related signature for prognostic and therapeutic insight in colorectal cancer
Source: J Transl Med. 2024 Feb 28;22:211. doi: 10.1186/s12967-024-04955-9 (PMC10900655; doi:10.1186/s12967-024-04955-9)
Supplement: Supplementary file 2 — Additional file 2: Table S1. Lactylation related genes from previous research. Table S2. Top 10 marker genes in 22 clusters. Table S3. Marker gene reference for all cells. Table S4. Marker gene reference for immune cells. Table S5. DEGs identified from high lactylation and low lactylation group. Table S6. Top 100 Lactylation-Associated Genes (CORGs). Table S7. Lactylation-related-genes indentified from our study. Table S8. GSVA analysis between high lactylation and low lactylation group. Table S9. GO pathways enriched in high lactylayion cells. Table S10. DO pathways enriched in high lactylayion cells. Table S11. Construction of the LRGS model. Table S12. GO pathways enriched in 23 model genes. Table S13. GSVA analysis between high risk and low risk group. Table S14. Specific function of drugs screened from CTRP and PRISM. Table S15. Association between core genes and specific drugs. Table S16. Primers used in this study. [file 12967_2024_4955_MOESM2_ESM.zip › Additional file Tables/Supplementary Table 5.xlsx]

## Sheet: Sheet1
DEGs identified from high lactylation and low lactylation group
MZB1
DERL3
JCHAIN
SDC1
SSR4
FKBP11
IGHA1
IGKC
FKBP2
XBP1
PRDX4
RRBP1
IGHA2
ITM2C
ANKRD28
TRIB1
IGLC3
FABP1
SEC11C
HSPA1B
PHGR1
IGLC2
HERPUD1
HSP90B1
HIST1H1C
XIST
SSR3
JUN
CLDN3
C15orf48
LGALS4
PSAP
ELF3
FXYD3
IGHG3
ID1
CLDN4
IFI27
S100A6
KRT8
TFF3
HSPB1
NEAT1
IGHG1
KRT19
IER2
LGALS3
MALAT1
BTG2
CREM
CXCR4
ARHGDIB
CORO1A
CD52
CD3D
COTL1
RPSA
REL
BTG1
ACTB
SARAF
ARPC1B
HNRNPA1
PABPC1
PFN1
ENO1
RAN
TMSB4X
HLA-A
LAPTM5
EEF1A1
PTMA
LDHA
GAPDH
NPM1
PGK1
NAP1L1
ARPC2
ACTG1
RPS29
RPL5
BTF3
HSPA8
RPL4
SRSF2
PPIA
CFL1
NCL
RPL30
RPS20
RPL23
YWHAB
SNRPB
HNRNPC
HMGN1
HNRNPK
RPS7
RPS10
RPS3
RPL27
CALM1
RPS12
RPL23A
SRSF3
RPS3A
SERBP1
ARPC3
RPL6
RPL15
SUMO2
RPL19
RPS27A
RPS17
DDX5
RPS16
RPL9
NACA
RPLP1
RPS23
RPS27
RPS25
RPS6
RPL10A
HLA-B
YBX1
TPT1
H3F3A
RPLP2
RPL14
UBA52
RPL22
RPS21
RPL37
RPL7
RPL11
TOMM7
RPS13
CHCHD2
EEF1B2
GNB2L1
RPS2
RPL26
SRP14
RPS15A
RPS8
RPL7A
RPL24
FAU
RPLP0
EIF1
RPL31
RPL3
RPL21
RPL32
RPS14
RPS4X
RPL39
RPL28
RPS11
RPL27A
RPS28
RPL35A
RPS24
RPL34
RPL13A
RPL38
RPL41
RPS26
RPL10
RPS19
RPL18
RPL8
RPL37A
RPL12
RPL18A
RPL29
RPS18
CCNI
CACYBP
IL32
LDHB
TRAC
SOD1
PFDN5
PTPRC
RPL13
SKP1
CD3E
RPS9
COMMD6
RPS5
IFITM2
LCK
HNRNPA2B1
CD7
S100A4
OAZ1
CALM2
UQCRB
HSP90AB1
TUBA1A
HMGB1
TMA7
TRBC2
CAPZB
HLA-E
FYB
EIF3E
RPL35
MYL12A
2023-09-07
RBM8A
SLC25A3
PSME1
DEK
ATP5E
HNRNPF
COX7C
CD2
CD3G
HNRNPA0
H2AFZ
MYL6
LTB
PARK7
PSMA7
SAMSN1
UBE2D3
GLTSCR2
LEPROTL1
FYN
RPS4Y1
C19orf43
EIF3F
HLA-C
FXYD5
SH3BGRL3
EIF3H
DNAJB6
ATP5L
H2AFV
MYL12B
LCP1
HINT1
LRRFIP1
TPM3
RPL36A
HNRNPM
MSN
SPOCK2
HNRNPDL
EVL
SRGN
FUS
HMGN2
IL7R
SRSF7
H3F3B
SNRPG
HSPE1
B2M
ATP1B3
RHOG
PTGES3
HMGB2
ALDOA
DNAJA1
BZW1
ACTR3
EEF2
HNRNPA3
CLIC1
ARID4B
NDUFS5
PSMB9
ZNF331
YWHAZ
SH2D2A
ATP5G2
LSP1
SFPQ
PKM
CYCS
DDX21
RAC2
ELF1
SAP18
HCST
CLEC2D
COX4I1
ENSA
CIB1
CD37
MORF4L1
HNRNPU
ARPC4
UBE2N
PPP1CB
GPSM3
RBM3
EIF3L
CAP1
CD247
PGAM1
DDX24
SRSF5
SNRPF
SNRPD2
TRBC1
RSL1D1
SNRPB2
ITM2B
APRT
KLRB1
SUMO1
RBM39
MRFAP1
CNBP
ZFAS1
CCT3
MAGOH
SET
SRRM1
EIF3K
DUSP4
SDCBP
RBMX
G3BP2
GPR183
GMFG
2023-09-09
PCBP1
NDUFA4
TPI1
CD53
TRAPPC1
SSB
TNFAIP3
RHOA
TUBA1B
SNU13
EIF4G2
XRCC5
FKBP1A
CD99
FAM177A1
STRAP
ALOX5AP
CCT2
IDI1
CST7
DOK2
TMSB10
EIF3I
PSMB8
FAM49B
CCT6A
XRCC6
ARL6IP5
RUNX3
ATP6V0E1
UBXN1
STK17A
SLC25A6
LIMD2
TAGLN2
CDC42
CCT4
ANAPC16
EIF3D
PSMB1
HLA-DPB1
UBE2D2
UCP2
HLA-DRB1
C14orf166
RGS10
KMT2E
PRRC2C
ATP6V1G1
YWHAQ
ID2
ARPC5
NR3C1
SLC2A3
EML4
AKAP13
NEDD8
ANP32B
LY6E
SNRPD1
TNFRSF1B
NR4A2
SLBP
TBCB
RARRES3
POMP
SF3B6
ABRACL
EZR
ATP5B
RPL36AL
PDCL3
ILF2
COX6C
CCT5
RSL24D1
DYNLL1
ELOVL5
ANXA1
BRK1
HN1
PSME2
NUCKS1
SNRPE
YPEL5
JAK1
PNRC1
SON
DHX36
C11orf58
TCP1
DRAP1
PSMA5
GSPT1
ARL4C
RORA
PHLDA1
SF1
SLC25A5
HSPD1
HSPA9
PEBP1
STK17B
PSMA1
SUB1
EID1
SH3BGRL
PPP1CA
CBX3
KHDRBS1
NASP
UBE2B
IK
NDUFV2
PSMA4
COX8A
GLIPR1
CHD1
UBE2I
ACAP1
ST13
AP2M1
UBE2L3
C6orf48
CKS2
PRPF40A
SSBP1
VDAC1
PA2G4
CDC37
EIF1AX
EIF4H
FBL
TERF2IP
NOP58
C19orf53
GBP2
VASP
NFE2L2
PSMB3
CAPZA1
C1QBP
SYAP1
DDX46
RPL17
H2AFY
ARHGDIA
HIGD2A
CNN2
TRMT112
OSTF1
TOMM22
BUB3
NUDC
CNOT6L
NSA2
STMN1
BAZ1A
THRAP3
PCBP2
BUD31
EIF3G
ROCK1
RILPL2
ERH
GSTK1
RANBP1
CALM3
AHSA1
PPP1R18
WDR1
DBI
CMTM6
CCND3
IDS
CD48
IFI16
EIF3J
WIPF1
LIMS1
DUSP2
SHFM1
RAP1A
CSNK1A1
PRPF38B
WTAP
OST4
MRPS6
MDH2
POLR2G
LAMTOR5
POLR2K
UQCRH
ARF1
RNPS1
TPR
ARF6
SRP9
NDUFB8
ATP5O
PPA1
LYAR
PPIG
PSMB2
TAP1
SYF2
CKLF
COMMD7
EIF3M
GTF3C6
PAK2
KIF5B
HNRNPR
GDI2
SCAF11
RNF7
DUT
EIF1B
2023-09-06
ZFP36L1
TCEB1
TUBB
PSMC5
LSM7
PIK3IP1
ZFP36L2
BCLAF1
PTP4A2
PHF20
PSMD8
BANF1
PFDN2
DNAJC8
CCDC59
UXT
ANKRD12
SF3B2
ZC3HAV1
RBM25
EIF4A1
NOP10
HCLS1
ZNF207
TBCA
MBP
POLR1D
RBPJ
HLA-F
DDX27
TMEM50A
CDC42SE2
ARL6IP1
C9orf78
ATP5C1
SRSF11
CALR
CEBPZ
LSM4
ENY2
EIF4A3
GUK1
VIM
IRF2BP2
ETF1
RSRC2
FNBP1
ATP5G3
UQCRFS1
PPP2CA
ZNRD1
PSMA2
ITGB2
CHMP1B
TANK
AAK1
ANXA6
RBX1
KPNA2
RGS1
GZMA
AMD1
PRDX1
RAB5C
LITAF
JUNB
FAM96B
PTBP1
MZT2A
MAPRE1
ARID5A
JMJD1C
NONO
ZC3H15
MDH1
UQCRC2
EIF4B
NKG7
GHITM
RNF213
TUBA4A
ATP5F1
CCL5
SMC3
LSM14A
ATP5H
CIRBP
PBXIP1
NOP56
RPL7L1
C9orf142
S100A11
MRPL47
MED10
HDAC1
TUBB4B
BAX
ATP5J2
PCNP
HLA-DRB5
PAPOLA
LSM2
CCDC85B
PSMD13
RGS2
PPP2R5C
TOMM20
PSMD4
CD83
TMEM123
BIRC3
HMGA1
PPM1G
RTFDC1
RBM17
IL2RG
NHP2
METTL9
CLEC2B
MOB1A
PSMC1
MBNL1
MCL1
HNRNPH3
PDCD6
ZFP36
SNX3
HNRNPD
SS18L2
DDX18
PAIP2
CTSC
MAP1LC3B
TPM4
MTPN
HLA-DQB1
PUF60
SNHG15
SNX9
MTDH
NDUFA12
CD44
HLA-DRA
SMC4
SNRPC
LSM3
HLA-DPA1
EIF5
ECH1
NDUFB9
SLC38A1
PPP1R12A
CHORDC1
C20orf24
MED4
AKIRIN1
MRPL33
CELF2
RHOH
ARHGEF1
CDC5L
RWDD1
VPS37B
RP11-138A9.1
EIF3A
HNRNPAB
MPC2
COX7A2L
CARD16
NUDT5
STIP1
DGUOK
CCT8
TMEM14B
SSU72
GNAI2
DBNL
MRPL18
TAX1BP1
CYTIP
PSMA3
FOXP1
PSMB4
ZMAT2
PLIN2
MEAF6
GLRX3
TALDO1
UBE2S
PSIP1
CMPK1
FOSL2
GTF3A
WHSC1L1
GTF2B
OCIAD2
CRIP1
CLK1
SUPT4H1
CCT7
SELK
DNTTIP2
NOL7
SMAP2
PPHLN1
PRKAR1A
PARP1
MAF1
NAP1L4
PSMB6
BLOC1S2
2023-09-01
MAPK1IP1L
ADRM1
SF3B1
HNRNPUL1
PYURF
TUFM
M6PR
SNW1
HIST1H4C
ITM2A
VDAC2
SIVA1
C1orf43
MRPL9
ITGAE
TKT
KLF6
PSMB7
CD47
CAMLG
YTHDF2
NAA50
DDX39A
PPP1R2
PHB2
KARS
SLTM
PDAP1
DDIT4
ATP5A1
BCAS2
PCMT1
RPA3
VDAC3
UBE2L6
ADGRE5
SYNE2
EWSR1
POLR3GL
LSM1
OLA1
FMNL1
HSPA4
ISCA1
CASP4
EIF2S2
TOP1
MRPL20
SNRPA1
SUMO3
DDX6
HSD17B10
MOB4
C12orf75
CD69
SEC11A
CCNH
LSM5
GABARAPL1
PIM3
PDCD4
PSMD7
ARL4A
SERPINB9
TWISTNB
ZFAND6
PRDX2
ARPP19
GPBP1
SH3KBP1
PDIA3
PHF5A
JMJD6
RHBDD2
STK4
NXT1
CSRNP1
HLA-DMA
ODC1
MARCKSL1
WBP11
HLA-DQA1
PRELID1
ANXA7
FKBP4
VCP
NDUFAB1
DCTN3
MYADM
CORO1B
CD2BP2
EVI2A
TSPYL1
SRP19
EIF5A
FKBP3
IRF1
PRMT1
SELT
TCEA1
NR1H2
ALG13
PMAIP1
PLP2
MTHFD2
WDR74
CD74
RGCC
PPP1CC
BTG3
GYPC
CLDND1
SURF4
IDH2
ARID5B
ICAM3
ISG20
