# Supplementary material for: A multi-dimensional approach to unravel the intricacies of lactylation related signature for prognostic and therapeutic insight in colorectal cancer
Source: J Transl Med. 2024 Feb 28;22:211. doi: 10.1186/s12967-024-04955-9 (PMC10900655; doi:10.1186/s12967-024-04955-9)
Supplement: Supplementary file 2 — Additional file 2: Table S1. Lactylation related genes from previous research. Table S2. Top 10 marker genes in 22 clusters. Table S3. Marker gene reference for all cells. Table S4. Marker gene reference for immune cells. Table S5. DEGs identified from high lactylation and low lactylation group. Table S6. Top 100 Lactylation-Associated Genes (CORGs). Table S7. Lactylation-related-genes indentified from our study. Table S8. GSVA analysis between high lactylation and low lactylation group. Table S9. GO pathways enriched in high lactylayion cells. Table S10. DO pathways enriched in high lactylayion cells. Table S11. Construction of the LRGS model. Table S12. GO pathways enriched in 23 model genes. Table S13. GSVA analysis between high risk and low risk group. Table S14. Specific function of drugs screened from CTRP and PRISM. Table S15. Association between core genes and specific drugs. Table S16. Primers used in this study. [file 12967_2024_4955_MOESM2_ESM.zip › Additional file Tables/Supplementary Table 6.xlsx]

## Sheet: Sheet1
Top 100 Lactylation-Associated Genes (CORGs)
CORO1A
KIAA0101
COTL1
HMGB2
ARHGDIB
RPSA
RAC2
PFN1
ACTB
TYMS
HMGN2
STMN1
LCP1
PTTG1
LIMD2
ARPC2
PTMA
MKI67
TK1
CDKN3
HMGN1
CFL1
BIRC5
GAPDH
NUSAP1
CCNA2
H2AFZ
HNRNPA2B1
ANP32E
ANP32B
HNRNPA1
RAN
H2AFV
AURKB
RRM2
ZWINT
PPP1CA
SMC4
PTPRC
ENO1
2023-09-06
LSP1
GMFG
CLSPN
CCNB2
SRSF2
DDX39A
MAD2L1
HMGB1
RPA3
PARP1
UBE2C
NPM1
PCNA
CENPF
NUF2
LCK
RPLP1
TMSB4X
TOP2A
SNRPB
DUT
RANBP1
CD53
CDCA5
LMNB1
DNAJC9
CLEC2D
CENPM
PHF19
RPL15
TPX2
ARPC1B
CACYBP
ACTR3
MYBL2
LDHA
ATP5L
SPC25
CDK1
ASF1B
2023-09-01
RPL4
SHCBP1
CDT1
GTSE1
FNBP1
PGAM1
NUDT1
GPSM3
HCLS1
SLBP
OAZ1
HNRNPC
SMC2
DHFR
CENPU
NCAPG
CD3G
TUBA1B
