# Supplementary material for: A multi-dimensional approach to unravel the intricacies of lactylation related signature for prognostic and therapeutic insight in colorectal cancer
Source: J Transl Med. 2024 Feb 28;22:211. doi: 10.1186/s12967-024-04955-9 (PMC10900655; doi:10.1186/s12967-024-04955-9)
Supplement: Supplementary file 2 — Additional file 2: Table S1. Lactylation related genes from previous research. Table S2. Top 10 marker genes in 22 clusters. Table S3. Marker gene reference for all cells. Table S4. Marker gene reference for immune cells. Table S5. DEGs identified from high lactylation and low lactylation group. Table S6. Top 100 Lactylation-Associated Genes (CORGs). Table S7. Lactylation-related-genes indentified from our study. Table S8. GSVA analysis between high lactylation and low lactylation group. Table S9. GO pathways enriched in high lactylayion cells. Table S10. DO pathways enriched in high lactylayion cells. Table S11. Construction of the LRGS model. Table S12. GO pathways enriched in 23 model genes. Table S13. GSVA analysis between high risk and low risk group. Table S14. Specific function of drugs screened from CTRP and PRISM. Table S15. Association between core genes and specific drugs. Table S16. Primers used in this study. [file 12967_2024_4955_MOESM2_ESM.zip › Additional file Tables/Supplementary Table 8.xlsx]

## Sheet: Sheet1
GSVA analysis between high lactylation and low lactylation group
	logFC	AveExpr	t	P.Value	adj.P.Val	B
ALLOGRAFT_REJECTION	0.0351509	0.209723	46.5241	0	0	1013.71
MYC_TARGETS_V1	0.0888182	0.366531	39.7902	0	0	749.975
E2F_TARGETS	0.0506634	0.0809039	35.0591	1.02877e-260	1.71462e-259	585.497
G2M_CHECKPOINT	0.0420299	0.105841	33.3191	2.10406e-236	2.63008e-235	529.569
PI3K_AKT_MTOR_SIGNALING	0.0362279	0.182447	29.4883	8.9053e-187	8.9053e-186	415.417
INTERFERON_GAMMA_RESPONSE	0.0291242	0.179374	28.6452	1.37072e-176	1.14226e-175	391.988
IL2_STAT5_SIGNALING	0.0195382	0.206668	27.4712	7.44958e-163	5.32113e-162	360.402
REACTIVE_OXYGEN_SPECIES_PATHWAY	0.0486008	0.144901	26.1805	2.30378e-148	1.43986e-147	327.084
INTERFERON_ALPHA_RESPONSE	0.0283021	0.254304	26.0286	1.05988e-146	5.88825e-146	323.261
MITOTIC_SPINDLE	0.0251553	0.0641534	24.4615	4.53883e-130	2.26941e-129	285.025
MTORC1_SIGNALING	0.0370348	0.235346	23.9169	1.62602e-124	7.39102e-124	272.258
DNA_REPAIR	0.0404438	0.105098	22.9946	2.23316e-115	9.30482e-115	251.256
MYC_TARGETS_V2	0.0390382	0.120842	22.736	7.09127e-113	2.72741e-112	245.506
OXIDATIVE_PHOSPHORYLATION	0.0525081	0.28669	22.4451	4.30208e-110	1.53646e-109	239.111
APOPTOSIS	0.0251761	0.191355	21.8713	1.05282e-104	3.50939e-104	226.728
APICAL_JUNCTION	0.0177409	0.0201056	21.4049	2.01807e-100	6.30646e-100	216.889
KRAS_SIGNALING_DN	-0.0052402	0.0109995	-20.8916	8.27913e-96	2.43504e-95	206.29
COMPLEMENT	0.0168402	0.165099	20.6735	7.00745e-94	1.94652e-93	201.862
INFLAMMATORY_RESPONSE	0.0132103	0.130915	20.2687	2.36069e-90	6.21234e-90	193.759
TGF_BETA_SIGNALING	0.0270859	0.15989	20.1629	1.92323e-89	4.80808e-89	191.667
HYPOXIA	0.0181598	0.192395	20.0999	6.66329e-89	1.5865e-88	190.427
TNFA_SIGNALING_VIA_NFKB	0.0267019	0.227611	19.539	3.65728e-84	8.312e-84	179.542
KRAS_SIGNALING_UP	0.00880224	0.147655	18.0995	1.37237e-72	2.9834e-72	152.966
APICAL_SURFACE	0.0139695	0.00319436	18.0888	1.66105e-72	3.46051e-72	152.776
P53_PATHWAY	0.0208732	0.13945	17.8981	4.89043e-71	9.78085e-71	149.404
PEROXISOME	0.0173017	0.19368	17.689	1.91857e-69	3.68957e-69	145.746
UV_RESPONSE_UP	0.020269	0.190051	17.5975	9.42221e-69	1.74485e-68	144.16
ADIPOGENESIS	0.024158	0.162607	17.0993	4.78755e-65	8.5492e-65	135.654
ANDROGEN_RESPONSE	0.0197917	0.194519	15.7745	1.08106e-55	1.8639e-55	114.196
IL6_JAK_STAT3_SIGNALING	0.0140486	0.14348	15.741	1.82497e-55	3.04162e-55	113.674
FATTY_ACID_METABOLISM	0.016761	0.21069	14.438	5.39474e-47	8.70119e-47	94.2547
UNFOLDED_PROTEIN_RESPONSE	0.0253899	0.235983	14.21	1.38595e-45	2.16554e-45	91.0242
HEME_METABOLISM	0.0117397	0.137519	13.7174	1.29541e-42	1.96274e-42	84.2187
GLYCOLYSIS	0.0125834	0.196141	12.9575	3.13546e-38	4.61097e-38	74.1804
CHOLESTEROL_HOMEOSTASIS	0.0184876	0.117047	12.6355	1.90695e-36	2.72421e-36	70.0972
PANCREAS_BETA_CELLS	0.00531353	0.120355	11.1324	1.07769e-28	1.49679e-28	52.3714
SPERMATOGENESIS	0.00269775	0.0541702	9.98239	2.08809e-23	2.82175e-23	40.3037
BILE_ACID_METABOLISM	0.00441727	0.0991003	9.60519	8.55315e-22	1.12542e-21	36.6287
NOTCH_SIGNALING	0.0101671	0.19154	9.56453	1.26563e-21	1.6226e-21	36.241
HEDGEHOG_SIGNALING	0.00825929	0.0070043	9.44664	3.90733e-21	4.88416e-21	35.1258
PROTEIN_SECRETION	0.0152402	0.202603	9.00783	2.30303e-19	2.80857e-19	31.0956
UV_RESPONSE_DN	0.00532538	0.202303	8.56707	1.14425e-17	1.3622e-17	27.2387
WNT_BETA_CATENIN_SIGNALING	0.00758205	0.0609958	8.28871	1.22286e-16	1.42193e-16	24.9017
XENOBIOTIC_METABOLISM	0.00906274	0.0742852	7.85074	4.36203e-15	4.95685e-15	21.38
EPITHELIAL_MESENCHYMAL_TRANSITION	0.00359487	0.160334	4.4273	9.59694e-06	1.06633e-05	0.410098
ESTROGEN_RESPONSE_LATE	0.00496039	0.0560768	4.35187	1.35712e-05	1.47513e-05	0.079323
ESTROGEN_RESPONSE_EARLY	0.00333044	0.0330397	3.50032	0.000465809	0.000495542	-3.26106
MYOGENESIS	0.00195478	-0.00347484	3.09605	0.00196415	0.00204599	-4.5936
COAGULATION	-0.00178273	0.101266	-2.40941	0.0159882	0.0163145	-6.48291
ANGIOGENESIS	0.00108417	0.077556	1.31357	0.189008	0.189008	-8.52236
