# Supplementary material for: A multi-dimensional approach to unravel the intricacies of lactylation related signature for prognostic and therapeutic insight in colorectal cancer
Source: J Transl Med. 2024 Feb 28;22:211. doi: 10.1186/s12967-024-04955-9 (PMC10900655; doi:10.1186/s12967-024-04955-9)
Supplement: Supplementary file 2 — Additional file 2: Table S1. Lactylation related genes from previous research. Table S2. Top 10 marker genes in 22 clusters. Table S3. Marker gene reference for all cells. Table S4. Marker gene reference for immune cells. Table S5. DEGs identified from high lactylation and low lactylation group. Table S6. Top 100 Lactylation-Associated Genes (CORGs). Table S7. Lactylation-related-genes indentified from our study. Table S8. GSVA analysis between high lactylation and low lactylation group. Table S9. GO pathways enriched in high lactylayion cells. Table S10. DO pathways enriched in high lactylayion cells. Table S11. Construction of the LRGS model. Table S12. GO pathways enriched in 23 model genes. Table S13. GSVA analysis between high risk and low risk group. Table S14. Specific function of drugs screened from CTRP and PRISM. Table S15. Association between core genes and specific drugs. Table S16. Primers used in this study. [file 12967_2024_4955_MOESM2_ESM.zip › Additional file Tables/Supplementary Table 9.xlsx]

## Sheet: Sheet1
GO pathways enriched in high lactylayion cells
ONTOLOGY	ID	Description	GeneRatio	BgRatio	pvalue	p.adjust	qvalue	geneID	Count
BP	GO:0006402	mRNA catabolic process	146/846	375/18862	2.14523e-99	9.94314e-96	7.82444e-96	HSPA1B/HSPB1/BTG2/RPSA/PABPC1/NPM1/RPS29/RPL5/HSPA8/RPL4/RPL30/RPS20/RPL23/YWHAB/HNRNPC/RPS7/RPS10/RPS3/RPL27/RPS12/RPL23A/RPS3A/SERBP1/RPL6/RPL15/RPL19/RPS27A/RPS17/DDX5/RPS16/RPL9/RPLP1/RPS23/RPS27/RPS25/RPS6/RPL10A/YBX1/RPLP2/RPL14/UBA52/RPL22/RPS21/RPL37/RPL7/RPL11/RPS13/RPS2/RPL26/RPS15A/RPS8/RPL7A/RPL24/RPLP0/RPL31/RPL3/RPL21/RPL32/RPS14/RPS4X/RPL39/RPL28/RPS11/RPL27A/RPS28/RPL35A/RPS24/RPL…	146
BP	GO:0006401	RNA catabolic process	148/846	414/18862	1.64197e-94	3.80527e-91	2.99444e-91	HSPA1B/HSPB1/BTG2/RPSA/PABPC1/NPM1/RPS29/RPL5/HSPA8/RPL4/RPL30/RPS20/RPL23/YWHAB/HNRNPC/RPS7/RPS10/RPS3/RPL27/RPS12/RPL23A/RPS3A/SERBP1/RPL6/RPL15/RPL19/RPS27A/RPS17/DDX5/RPS16/RPL9/RPLP1/RPS23/RPS27/RPS25/RPS6/RPL10A/YBX1/RPLP2/RPL14/UBA52/RPL22/RPS21/RPL37/RPL7/RPL11/RPS13/RPS2/RPL26/RPS15A/RPS8/RPL7A/RPL24/RPLP0/RPL31/RPL3/RPL21/RPL32/RPS14/RPS4X/RPL39/RPL28/RPS11/RPL27A/RPS28/RPL35A/RPS24/RPL…	148
BP	GO:0006413	translational initiation	107/846	193/18862	5.03759e-93	7.78307e-90	6.12465e-90	HSPB1/RPSA/PABPC1/NPM1/RPS29/RPL5/RPL4/RPL30/RPS20/RPL23/RPS7/RPS10/RPS3/RPL27/RPS12/RPL23A/RPS3A/RPL6/RPL15/RPL19/RPS27A/RPS17/RPS16/RPL9/RPLP1/RPS23/RPS27/RPS25/RPS6/RPL10A/RPLP2/RPL14/UBA52/RPL22/RPS21/RPL37/RPL7/RPL11/RPS13/RPS2/RPL26/RPS15A/RPS8/RPL7A/RPL24/RPLP0/EIF1/RPL31/RPL3/RPL21/RPL32/RPS14/RPS4X/RPL39/RPL28/RPS11/RPL27A/RPS28/RPL35A/RPS24/RPL34/RPL13A/RPL38/RPL41/RPS26/RPL10/RPS19/RPL…	107
BP	GO:0000184	nuclear-transcribed mRNA catabolic process, nonsense-mediated decay	86/846	120/18862	3.64897e-89	4.22824e-86	3.32728e-86	RPSA/PABPC1/RPS29/RPL5/RPL4/RPL30/RPS20/RPL23/RPS7/RPS10/RPS3/RPL27/RPS12/RPL23A/RPS3A/RPL6/RPL15/RPL19/RPS27A/RPS17/RPS16/RPL9/RPLP1/RPS23/RPS27/RPS25/RPS6/RPL10A/RPLP2/RPL14/UBA52/RPL22/RPS21/RPL37/RPL7/RPL11/RPS13/RPS2/RPL26/RPS15A/RPS8/RPL7A/RPL24/RPLP0/RPL31/RPL3/RPL21/RPL32/RPS14/RPS4X/RPL39/RPL28/RPS11/RPL27A/RPS28/RPL35A/RPS24/RPL34/RPL13A/RPL38/RPL41/RPS26/RPL10/RPS19/RPL18/RPL8/RPL37A/R…	86
BP	GO:0006614	SRP-dependent cotranslational protein targeting to membrane	81/846	105/18862	1.58565e-88	1.4699e-85	1.15669e-85	SSR3/RPSA/RPS29/RPL5/RPL4/RPL30/RPS20/RPL23/RPS7/RPS10/RPS3/RPL27/RPS12/RPL23A/RPS3A/RPL6/RPL15/RPL19/RPS27A/RPS17/RPS16/RPL9/RPLP1/RPS23/RPS27/RPS25/RPS6/RPL10A/RPLP2/RPL14/UBA52/RPL22/RPS21/RPL37/RPL7/RPL11/RPS13/RPS2/RPL26/SRP14/RPS15A/RPS8/RPL7A/RPL24/RPLP0/RPL31/RPL3/RPL21/RPL32/RPS14/RPS4X/RPL39/RPL28/RPS11/RPL27A/RPS28/RPL35A/RPS24/RPL34/RPL13A/RPL38/RPL41/RPS26/RPL10/RPS19/RPL18/RPL8/RPL3…	81
BP	GO:0006613	cotranslational protein targeting to membrane	82/846	110/18862	1.99972e-87	1.54478e-84	1.21562e-84	SSR3/RPSA/RPS29/RPL5/RPL4/RPL30/RPS20/RPL23/RPS7/RPS10/RPS3/RPL27/RPS12/RPL23A/RPS3A/RPL6/RPL15/RPL19/RPS27A/RPS17/RPS16/RPL9/RPLP1/RPS23/RPS27/RPS25/RPS6/RPL10A/RPLP2/RPL14/UBA52/RPL22/RPS21/RPL37/RPL7/RPL11/RPS13/RPS2/RPL26/SRP14/RPS15A/RPS8/RPL7A/RPL24/RPLP0/RPL31/RPL3/RPL21/RPL32/RPS14/RPS4X/RPL39/RPL28/RPS11/RPL27A/RPS28/RPL35A/RPS24/RPL34/RPL13A/RPL38/RPL41/RPS26/RPL10/RPS19/RPL18/RPL8/RPL3…	82
BP	GO:0000956	nuclear-transcribed mRNA catabolic process	103/846	208/18862	9.22647e-83	6.10924e-80	4.80748e-80	BTG2/RPSA/PABPC1/RPS29/RPL5/RPL4/RPL30/RPS20/RPL23/RPS7/RPS10/RPS3/RPL27/RPS12/RPL23A/RPS3A/RPL6/RPL15/RPL19/RPS27A/RPS17/DDX5/RPS16/RPL9/RPLP1/RPS23/RPS27/RPS25/RPS6/RPL10A/RPLP2/RPL14/UBA52/RPL22/RPS21/RPL37/RPL7/RPL11/RPS13/RPS2/RPL26/RPS15A/RPS8/RPL7A/RPL24/RPLP0/RPL31/RPL3/RPL21/RPL32/RPS14/RPS4X/RPL39/RPL28/RPS11/RPL27A/RPS28/RPL35A/RPS24/RPL34/RPL13A/RPL38/RPL41/RPS26/RPL10/RPS19/RPL18/RPL…	103
BP	GO:0045047	protein targeting to ER	82/846	120/18862	3.25564e-82	1.88624e-79	1.48432e-79	HERPUD1/SSR3/RPSA/RPS29/RPL5/RPL4/RPL30/RPS20/RPL23/RPS7/RPS10/RPS3/RPL27/RPS12/RPL23A/RPS3A/RPL6/RPL15/RPL19/RPS27A/RPS17/RPS16/RPL9/RPLP1/RPS23/RPS27/RPS25/RPS6/RPL10A/RPLP2/RPL14/UBA52/RPL22/RPS21/RPL37/RPL7/RPL11/RPS13/RPS2/RPL26/SRP14/RPS15A/RPS8/RPL7A/RPL24/RPLP0/RPL31/RPL3/RPL21/RPL32/RPS14/RPS4X/RPL39/RPL28/RPS11/RPL27A/RPS28/RPL35A/RPS24/RPL34/RPL13A/RPL38/RPL41/RPS26/RPL10/RPS19/RPL18/R…	82
BP	GO:0072599	establishment of protein localization to endoplasmic reticulum	82/846	124/18862	2.31503e-80	1.19224e-77	9.38195e-78	HERPUD1/SSR3/RPSA/RPS29/RPL5/RPL4/RPL30/RPS20/RPL23/RPS7/RPS10/RPS3/RPL27/RPS12/RPL23A/RPS3A/RPL6/RPL15/RPL19/RPS27A/RPS17/RPS16/RPL9/RPLP1/RPS23/RPS27/RPS25/RPS6/RPL10A/RPLP2/RPL14/UBA52/RPL22/RPS21/RPL37/RPL7/RPL11/RPS13/RPS2/RPL26/SRP14/RPS15A/RPS8/RPL7A/RPL24/RPLP0/RPL31/RPL3/RPL21/RPL32/RPS14/RPS4X/RPL39/RPL28/RPS11/RPL27A/RPS28/RPL35A/RPS24/RPL34/RPL13A/RPL38/RPL41/RPS26/RPL10/RPS19/RPL18/R…	82
BP	GO:0019080	viral gene expression	97/846	198/18862	2.57487e-77	1.19345e-74	9.39151e-75	JUN/RPSA/RPS29/RPL5/RPL4/RPL30/RPS20/RPL23/RPS7/RPS10/RPS3/RPL27/RPS12/RPL23A/RPS3A/RPL6/RPL15/RPL19/RPS27A/RPS17/RPS16/RPL9/RPLP1/RPS23/RPS27/RPS25/RPS6/RPL10A/RPLP2/RPL14/UBA52/RPL22/RPS21/RPL37/RPL7/RPL11/RPS13/RPS2/RPL26/RPS15A/RPS8/RPL7A/RPL24/RPLP0/RPL31/RPL3/RPL21/RPL32/RPS14/RPS4X/RPL39/RPL28/RPS11/RPL27A/RPS28/RPL35A/RPS24/RPL34/RPL13A/RPL38/RPL41/RPS26/RPL10/RPS19/RPL18/RPL8/RPL37A/RPL1…	97
BP	GO:0019083	viral transcription	89/846	180/18862	2.27642e-71	9.59202e-69	7.54814e-69	JUN/RPSA/RPS29/RPL5/RPL4/RPL30/RPS20/RPL23/RPS7/RPS10/RPS3/RPL27/RPS12/RPL23A/RPS3A/RPL6/RPL15/RPL19/RPS27A/RPS17/RPS16/RPL9/RPLP1/RPS23/RPS27/RPS25/RPS6/RPL10A/RPLP2/RPL14/UBA52/RPL22/RPS21/RPL37/RPL7/RPL11/RPS13/RPS2/RPL26/RPS15A/RPS8/RPL7A/RPL24/RPLP0/RPL31/RPL3/RPL21/RPL32/RPS14/RPS4X/RPL39/RPL28/RPS11/RPL27A/RPS28/RPL35A/RPS24/RPL34/RPL13A/RPL38/RPL41/RPS26/RPL10/RPS19/RPL18/RPL8/RPL37A/RPL1…	89
BP	GO:0070972	protein localization to endoplasmic reticulum	82/846	152/18862	7.47367e-70	2.88671e-67	2.2716e-67	HERPUD1/SSR3/RPSA/RPS29/RPL5/RPL4/RPL30/RPS20/RPL23/RPS7/RPS10/RPS3/RPL27/RPS12/RPL23A/RPS3A/RPL6/RPL15/RPL19/RPS27A/RPS17/RPS16/RPL9/RPLP1/RPS23/RPS27/RPS25/RPS6/RPL10A/RPLP2/RPL14/UBA52/RPL22/RPS21/RPL37/RPL7/RPL11/RPS13/RPS2/RPL26/SRP14/RPS15A/RPS8/RPL7A/RPL24/RPLP0/RPL31/RPL3/RPL21/RPL32/RPS14/RPS4X/RPL39/RPL28/RPS11/RPL27A/RPS28/RPL35A/RPS24/RPL34/RPL13A/RPL38/RPL41/RPS26/RPL10/RPS19/RPL18/R…	82
BP	GO:0006612	protein targeting to membrane	88/846	211/18862	1.66723e-62	5.9443e-60	4.67768e-60	SSR3/RPSA/RPS29/RPL5/RPL4/RPL30/RPS20/RPL23/RPS7/RPS10/RPS3/RPL27/RPS12/RPL23A/RPS3A/RPL6/RPL15/RPL19/RPS27A/RPS17/RPS16/RPL9/NACA/RPLP1/RPS23/RPS27/RPS25/RPS6/RPL10A/RPLP2/RPL14/UBA52/RPL22/RPS21/RPL37/RPL7/RPL11/RPS13/RPS2/RPL26/SRP14/RPS15A/RPS8/RPL7A/RPL24/RPLP0/RPL31/RPL3/RPL21/RPL32/RPS14/RPS4X/RPL39/RPL28/RPS11/RPL27A/RPS28/RPL35A/RPS24/RPL34/RPL13A/RPL38/RPL41/RPS26/RPL10/RPS19/RPL18/RPL8…	88
BP	GO:0002181	cytoplasmic translation	58/846	102/18862	2.26772e-51	7.50776e-49	5.908e-49	RPSA/RPS29/RPL30/RPL6/RPL15/RPL19/RPL9/RPLP1/RPS23/RPL10A/RPLP2/RPL22/RPS21/RPL11/RPL26/RPL24/RPLP0/RPL31/RPL32/RPL39/RPS28/RPL35A/RPL13A/RPL38/RPL41/RPS26/RPL18/RPL8/RPL18A/RPL29/TMA7/EIF3E/EIF3F/EIF3H/RPL36A/EEF2/PKM/EIF3L/CNBP/EIF3K/EIF3I/EIF3D/DHX36/GSPT1/EIF4H/RPL17/EIF3G/EIF3J/EIF3M/EIF4A1/ETF1/ZC3H15/EIF4B/EIF5/RWDD1/EIF3A/YTHDF2/EIF2S2	58
BP	GO:0090150	establishment of protein localization to membrane	98/846	354/18862	2.05693e-50	6.35592e-48	5.00159e-48	SSR3/RPSA/RPS29/RPL5/RPL4/RPL30/RPS20/RPL23/YWHAB/RPS7/RPS10/RPS3/RPL27/CALM1/RPS12/RPL23A/RPS3A/RPL6/RPL15/RPL19/RPS27A/RPS17/RPS16/RPL9/NACA/RPLP1/RPS23/RPS27/RPS25/RPS6/RPL10A/RPLP2/RPL14/UBA52/RPL22/RPS21/RPL37/RPL7/RPL11/RPS13/RPS2/RPL26/SRP14/RPS15A/RPS8/RPL7A/RPL24/RPLP0/RPL31/RPL3/RPL21/RPL32/RPS14/RPS4X/RPL39/RPL28/RPS11/RPL27A/RPS28/RPL35A/RPS24/RPL34/RPL13A/RPL38/RPL41/RPS26/RPL10/RPS1…	98
BP	GO:0006605	protein targeting	108/846	441/18862	7.655e-50	2.21756e-47	1.74504e-47	HERPUD1/SSR3/RPSA/LAPTM5/RPS29/RPL5/HSPA8/RPL4/RPL30/RPS20/RPL23/YWHAB/RPS7/RPS10/RPS3/RPL27/RPS12/RPL23A/RPS3A/RPL6/RPL15/RPL19/RPS27A/RPS17/RPS16/RPL9/NACA/RPLP1/RPS23/RPS27/RPS25/RPS6/RPL10A/RPLP2/RPL14/UBA52/RPL22/RPS21/RPL37/RPL7/RPL11/TOMM7/RPS13/RPS2/RPL26/SRP14/RPS15A/RPS8/RPL7A/RPL24/RPLP0/RPL31/RPL3/RPL21/RPL32/RPS14/RPS4X/RPL39/RPL28/RPS11/RPL27A/RPS28/RPL35A/RPS24/RPL34/RPL13A/RPL38/R…	108
BP	GO:0000375	RNA splicing, via transesterification reactions	91/846	386/18862	1.65418e-40	4.51007e-38	3.54906e-38	HNRNPA1/PABPC1/HSPA8/SRSF2/NCL/SNRPB/HNRNPC/HNRNPK/SRSF3/DDX5/YBX1/HNRNPA2B1/RBM8A/HNRNPF/HNRNPA0/HNRNPM/FUS/SRSF7/SNRPG/HNRNPA3/SFPQ/SAP18/HNRNPU/RBM3/SRSF5/SNRPF/SNRPD2/SNRPB2/RBM39/MAGOH/SRRM1/RBMX/PCBP1/SNU13/STRAP/SNRPD1/SF3B6/SNRPE/SON/SF1/KHDRBS1/IK/PRPF40A/C1QBP/DDX46/THRAP3/PCBP2/BUD31/WTAP/POLR2G/POLR2K/RNPS1/SYF2/HNRNPR/SCAF11/LSM7/DNAJC8/SF3B2/RBM25/C9orf78/SRSF11/LSM4/EIF4A3/PTBP1/NO…	91
BP	GO:0000377	RNA splicing, via transesterification reactions with bulged adenosine as nucleophile	90/846	383/18862	6.08375e-40	1.48411e-37	1.16788e-37	HNRNPA1/PABPC1/HSPA8/SRSF2/NCL/SNRPB/HNRNPC/HNRNPK/SRSF3/DDX5/YBX1/HNRNPA2B1/RBM8A/HNRNPF/HNRNPA0/HNRNPM/FUS/SRSF7/SNRPG/HNRNPA3/SFPQ/SAP18/HNRNPU/RBM3/SRSF5/SNRPF/SNRPD2/SNRPB2/RBM39/MAGOH/SRRM1/RBMX/PCBP1/SNU13/STRAP/SNRPD1/SF3B6/SNRPE/SON/SF1/KHDRBS1/IK/PRPF40A/C1QBP/DDX46/THRAP3/PCBP2/BUD31/WTAP/POLR2G/POLR2K/RNPS1/SYF2/HNRNPR/SCAF11/LSM7/DNAJC8/SF3B2/RBM25/C9orf78/SRSF11/LSM4/EIF4A3/PTBP1/NO…	90
BP	GO:0000398	mRNA splicing, via spliceosome	90/846	383/18862	6.08375e-40	1.48411e-37	1.16788e-37	HNRNPA1/PABPC1/HSPA8/SRSF2/NCL/SNRPB/HNRNPC/HNRNPK/SRSF3/DDX5/YBX1/HNRNPA2B1/RBM8A/HNRNPF/HNRNPA0/HNRNPM/FUS/SRSF7/SNRPG/HNRNPA3/SFPQ/SAP18/HNRNPU/RBM3/SRSF5/SNRPF/SNRPD2/SNRPB2/RBM39/MAGOH/SRRM1/RBMX/PCBP1/SNU13/STRAP/SNRPD1/SF3B6/SNRPE/SON/SF1/KHDRBS1/IK/PRPF40A/C1QBP/DDX46/THRAP3/PCBP2/BUD31/WTAP/POLR2G/POLR2K/RNPS1/SYF2/HNRNPR/SCAF11/LSM7/DNAJC8/SF3B2/RBM25/C9orf78/SRSF11/LSM4/EIF4A3/PTBP1/NO…	90
BP	GO:1903311	regulation of mRNA metabolic process	82/846	334/18862	6.23214e-38	1.4443e-35	1.13655e-35	HSPB1/BTG2/HNRNPA1/PABPC1/NPM1/HSPA8/NCL/YWHAB/HNRNPC/HNRNPK/SRSF3/SERBP1/RPS27A/DDX5/YBX1/UBA52/HNRNPA2B1/RBM8A/PSME1/HNRNPA0/PSMA7/HNRNPM/FUS/SRSF7/PSMB9/YWHAZ/SAP18/HNRNPU/RBM3/RBM39/MAGOH/SET/RBMX/PSMB8/PSMB1/PSME2/SON/DHX36/PSMA5/SF1/PSMA1/KHDRBS1/PSMA4/PSMB3/C1QBP/CNOT6L/THRAP3/ROCK1/WTAP/POLR2G/RNPS1/PSMB2/HNRNPR/ZFP36L1/PSMC5/ZFP36L2/PSMD8/ZC3HAV1/RBM25/C9orf78/VIM/PSMA2/PTBP1/CIRBP/PAPOL…	82
BP	GO:0008380	RNA splicing	98/846	481/18862	8.82174e-38	1.94708e-35	1.5322e-35	LGALS3/HNRNPA1/PABPC1/HSPA8/SRSF2/NCL/SNRPB/HNRNPC/HNRNPK/SRSF3/DDX5/YBX1/RPS13/RPS26/HNRNPA2B1/RBM8A/HNRNPF/HNRNPA0/HNRNPM/FUS/SRSF7/SNRPG/HNRNPA3/SFPQ/SAP18/HNRNPU/RBM3/SRSF5/SNRPF/SNRPD2/SNRPB2/RBM39/MAGOH/SRRM1/RBMX/PCBP1/SNU13/STRAP/SNRPD1/SF3B6/SNRPE/SON/SF1/KHDRBS1/IK/PRPF40A/C1QBP/DDX46/THRAP3/PCBP2/BUD31/PRPF38B/WTAP/POLR2G/POLR2K/RNPS1/PPIG/SYF2/HNRNPR/SCAF11/LSM7/DNAJC8/SF3B2/RBM25/C9o…	98
BP	GO:0022613	ribonucleoprotein complex biogenesis	97/846	473/18862	1.20006e-37	2.52831e-35	1.98957e-35	RPSA/RAN/NPM1/RPL5/SNRPB/RPS7/RPS10/RPL27/RPL23A/RPL6/RPS17/RPS16/RPS27/RPS25/RPS6/RPL10A/RPL14/RPS21/RPL7/RPL11/RPS2/RPL26/RPS8/RPL7A/RPL24/RPLP0/RPL3/RPS14/RPS28/RPL35A/RPS24/RPL13A/RPL38/RPL10/RPS19/RPS9/RPS5/HSP90AB1/EIF3E/RPL35/EIF3F/EIF3H/SNRPG/PTGES3/DDX21/EIF3L/SRSF5/SNRPF/SNRPD2/RSL1D1/EIF3K/RBMX/SNU13/XRCC5/STRAP/EIF3I/EIF3D/SNRPD1/RSL24D1/SNRPE/SF1/PA2G4/EIF4H/FBL/NOP58/C1QBP/TRMT112/N…	97
BP	GO:0071826	ribonucleoprotein complex subunit organization	58/846	231/18862	1.30728e-27	2.63446e-25	2.07311e-25	RPSA/RPL5/SNRPB/RPS10/RPL23A/RPL6/RPS27/RPL11/RPL24/RPLP0/RPL3/RPS14/RPS28/RPL13A/RPL38/RPL10/RPS19/RPS5/HSP90AB1/EIF3E/EIF3F/EIF3H/SNRPG/PTGES3/EIF3L/SRSF5/SNRPF/SNRPD2/EIF3K/RBMX/XRCC5/STRAP/EIF3I/EIF3D/SNRPD1/RSL24D1/SNRPE/SF1/EIF4H/EIF3G/EIF3J/EIF3M/KIF5B/SCAF11/LSM4/EIF4B/LSM2/PUF60/SNRPC/EIF5/CELF2/EIF3A/PSIP1/SF3B1/EIF2S2/MRPL20/VCP/CD2BP2	58
BP	GO:0022618	ribonucleoprotein complex assembly	56/846	224/18862	1.36622e-26	2.63851e-24	2.07629e-24	RPSA/RPL5/SNRPB/RPS10/RPL23A/RPL6/RPS27/RPL11/RPL24/RPLP0/RPL3/RPS14/RPS28/RPL13A/RPL38/RPL10/RPS19/RPS5/HSP90AB1/EIF3E/EIF3F/EIF3H/SNRPG/PTGES3/EIF3L/SRSF5/SNRPF/SNRPD2/EIF3K/RBMX/XRCC5/STRAP/EIF3I/EIF3D/SNRPD1/RSL24D1/SNRPE/SF1/EIF4H/EIF3G/EIF3J/EIF3M/SCAF11/LSM4/EIF4B/LSM2/PUF60/SNRPC/EIF5/CELF2/EIF3A/PSIP1/SF3B1/EIF2S2/MRPL20/CD2BP2	56
BP	GO:0061013	regulation of mRNA catabolic process	53/846	210/18862	1.94236e-25	3.60113e-23	2.83379e-23	HSPB1/BTG2/PABPC1/NPM1/HSPA8/YWHAB/HNRNPC/SERBP1/RPS27A/YBX1/UBA52/PSME1/HNRNPA0/PSMA7/HNRNPM/FUS/PSMB9/YWHAZ/HNRNPU/SET/PSMB8/PSMB1/PSME2/DHX36/PSMA5/PSMA1/PSMA4/PSMB3/CNOT6L/THRAP3/ROCK1/POLR2G/PSMB2/HNRNPR/ZFP36L1/PSMC5/ZFP36L2/PSMD8/ZC3HAV1/VIM/PSMA2/CIRBP/PSMD13/PSMD4/PSMC1/ZFP36/HNRNPD/PSMA3/PSMB4/PSMB6/PSMB7/YTHDF2/PSMD7	53
BP	GO:0043488	regulation of mRNA stability	50/846	188/18862	3.45278e-25	6.15525e-23	4.84368e-23	HSPB1/PABPC1/NPM1/HSPA8/YWHAB/HNRNPC/SERBP1/RPS27A/YBX1/UBA52/PSME1/HNRNPA0/PSMA7/HNRNPM/FUS/PSMB9/YWHAZ/HNRNPU/SET/PSMB8/PSMB1/PSME2/DHX36/PSMA5/PSMA1/PSMA4/PSMB3/CNOT6L/THRAP3/ROCK1/PSMB2/HNRNPR/ZFP36L1/PSMC5/ZFP36L2/PSMD8/VIM/PSMA2/CIRBP/PSMD13/PSMD4/PSMC1/ZFP36/HNRNPD/PSMA3/PSMB4/PSMB6/PSMB7/YTHDF2/PSMD7	50
BP	GO:0043487	regulation of RNA stability	51/846	198/18862	5.77739e-25	9.91785e-23	7.80454e-23	HSPB1/PABPC1/NPM1/HSPA8/YWHAB/HNRNPC/SERBP1/RPS27A/YBX1/UBA52/PSME1/HNRNPA0/PSMA7/HNRNPM/FUS/PSMB9/YWHAZ/HNRNPU/SET/PSMB8/PSMB1/TNFRSF1B/PSME2/DHX36/PSMA5/PSMA1/PSMA4/PSMB3/CNOT6L/THRAP3/ROCK1/PSMB2/HNRNPR/ZFP36L1/PSMC5/ZFP36L2/PSMD8/VIM/PSMA2/CIRBP/PSMD13/PSMD4/PSMC1/ZFP36/HNRNPD/PSMA3/PSMB4/PSMB6/PSMB7/YTHDF2/PSMD7	51
BP	GO:0002478	antigen processing and presentation of exogenous peptide antigen	46/846	177/18862	8.27191e-23	1.3693e-20	1.07753e-20	HLA-A/HLA-B/CAPZB/HLA-E/PSME1/PSMA7/HLA-C/B2M/PSMB9/PSMB8/PSMB1/HLA-DPB1/HLA-DRB1/DYNLL1/PSME2/PSMA5/PSMA1/PSMA4/AP2M1/PSMB3/CAPZA1/ARF1/PSMB2/TAP1/PSMC5/PSMD8/HLA-F/CALR/PSMA2/HLA-DRB5/PSMD13/PSMD4/PSMC1/HLA-DQB1/HLA-DRA/HLA-DPA1/PSMA3/PSMB4/PSMB6/PSMB7/PSMD7/PDIA3/HLA-DMA/HLA-DQA1/DCTN3/CD74	46
BP	GO:0002479	antigen processing and presentation of exogenous peptide antigen via MHC class I, TAP-dependent	31/846	75/18862	1.62459e-22	2.59654e-20	2.04327e-20	HLA-A/HLA-B/HLA-E/PSME1/PSMA7/HLA-C/B2M/PSMB9/PSMB8/PSMB1/PSME2/PSMA5/PSMA1/PSMA4/PSMB3/PSMB2/TAP1/PSMC5/PSMD8/HLA-F/CALR/PSMA2/PSMD13/PSMD4/PSMC1/PSMA3/PSMB4/PSMB6/PSMB7/PSMD7/PDIA3	31
BP	GO:0042254	ribosome biogenesis	60/846	307/18862	2.06693e-22	3.1934e-20	2.51295e-20	RPSA/RAN/NPM1/RPL5/RPS7/RPS10/RPL27/RPL23A/RPL6/RPS17/RPS16/RPS27/RPS25/RPS6/RPL10A/RPL14/RPS21/RPL7/RPL11/RPS2/RPL26/RPS8/RPL7A/RPL24/RPLP0/RPL3/RPS14/RPS28/RPL35A/RPS24/RPL38/RPL10/RPS19/RPS9/RPS5/RPL35/DDX21/RSL1D1/SNU13/XRCC5/RSL24D1/PA2G4/FBL/NOP58/C1QBP/TRMT112/NSA2/LYAR/NOP10/DDX27/EIF4A3/NOP56/RPL7L1/NHP2/DDX18/GTF3A/MRPL20/WBP11/WDR74/ISG20	60
BP	GO:0031145	anaphase-promoting complex-dependent catabolic process	32/846	83/18862	4.43815e-22	6.63575e-20	5.2218e-20	RPS27A/UBA52/PSME1/PSMA7/PSMB9/PSMB8/ANAPC16/PSMB1/PSME2/PSMA5/PSMA1/PSMA4/PSMB3/BUB3/PSMB2/PSMC5/PSMD8/PSMA2/PSMD13/PSMD4/PSMC1/PSMA3/PSMB4/UBE2S/PSMB6/PSMB7/PSMD7/PTTG1/AURKB/MAD2L1/UBE2C/CDK1	32
BP	GO:0019884	antigen processing and presentation of exogenous antigen	46/846	185/18862	6.09611e-22	8.82983e-20	6.94836e-20	HLA-A/HLA-B/CAPZB/HLA-E/PSME1/PSMA7/HLA-C/B2M/PSMB9/PSMB8/PSMB1/HLA-DPB1/HLA-DRB1/DYNLL1/PSME2/PSMA5/PSMA1/PSMA4/AP2M1/PSMB3/CAPZA1/ARF1/PSMB2/TAP1/PSMC5/PSMD8/HLA-F/CALR/PSMA2/HLA-DRB5/PSMD13/PSMD4/PSMC1/HLA-DQB1/HLA-DRA/HLA-DPA1/PSMA3/PSMB4/PSMB6/PSMB7/PSMD7/PDIA3/HLA-DMA/HLA-DQA1/DCTN3/CD74	46
BP	GO:0042590	antigen processing and presentation of exogenous peptide antigen via MHC class I	31/846	80/18862	1.65318e-21	2.32197e-19	1.8272e-19	HLA-A/HLA-B/HLA-E/PSME1/PSMA7/HLA-C/B2M/PSMB9/PSMB8/PSMB1/PSME2/PSMA5/PSMA1/PSMA4/PSMB3/PSMB2/TAP1/PSMC5/PSMD8/HLA-F/CALR/PSMA2/PSMD13/PSMD4/PSMC1/PSMA3/PSMB4/PSMB6/PSMB7/PSMD7/PDIA3	31
BP	GO:0048002	antigen processing and presentation of peptide antigen	46/846	194/18862	5.03496e-21	6.86384e-19	5.40128e-19	HLA-A/HLA-B/CAPZB/HLA-E/PSME1/PSMA7/HLA-C/B2M/PSMB9/PSMB8/PSMB1/HLA-DPB1/HLA-DRB1/DYNLL1/PSME2/PSMA5/PSMA1/PSMA4/AP2M1/PSMB3/CAPZA1/ARF1/PSMB2/TAP1/PSMC5/PSMD8/HLA-F/CALR/PSMA2/HLA-DRB5/PSMD13/PSMD4/PSMC1/HLA-DQB1/HLA-DRA/HLA-DPA1/PSMA3/PSMB4/PSMB6/PSMB7/PSMD7/PDIA3/HLA-DMA/HLA-DQA1/DCTN3/CD74	46
BP	GO:0050852	T cell receptor signaling pathway	47/846	204/18862	6.7744e-21	8.97124e-19	7.05964e-19	LGALS3/CD3D/HLA-A/LAPTM5/RPS3/TRAC/PTPRC/SKP1/CD3E/LCK/PSME1/CD3G/PSMA7/FYN/PSMB9/UBE2N/CD247/TRBC1/PSMB8/PSMB1/HLA-DPB1/HLA-DRB1/EZR/PSME2/PSMA5/PSMA1/KHDRBS1/PSMA4/PSMB3/PSMB2/PAK2/PSMC5/PSMD8/PSMA2/HLA-DRB5/PSMD13/PSMD4/PSMC1/HLA-DQB1/HLA-DRA/HLA-DPA1/PSMA3/PSMB4/PSMB6/PSMB7/PSMD7/HLA-DQA1	47
BP	GO:0002429	immune response-activating cell surface receptor signaling pathway	73/846	481/18862	3.07364e-20	3.85036e-18	3.02992e-18	IGHA1/IGKC/IGHA2/IGLC3/IGLC2/IGHG3/IGHG1/LGALS3/CD3D/ACTB/ARPC1B/HLA-A/LAPTM5/ARPC2/ACTG1/RPS3/ARPC3/TRAC/PTPRC/SKP1/CD3E/LCK/HSP90AB1/TRBC2/PSME1/CD3G/PSMA7/FYN/ACTR3/PSMB9/ELF1/ARPC4/UBE2N/CD247/TRBC1/PSMB8/CDC42/PSMB1/HLA-DPB1/HLA-DRB1/ARPC5/EZR/BRK1/PSME2/PSMA5/PSMA1/KHDRBS1/PSMA4/PSMB3/WIPF1/RAP1A/PSMB2/PAK2/PSMC5/PSMD8/PSMA2/BAX/HLA-DRB5/PSMD13/PSMD4/PSMC1/HLA-DQB1/HLA-DRA/HLA-DPA1/PSMA3/FO…	73
BP	GO:0002757	immune response-activating signal transduction	73/846	481/18862	3.07364e-20	3.85036e-18	3.02992e-18	IGHA1/IGKC/IGHA2/IGLC3/IGLC2/IGHG3/IGHG1/LGALS3/CD3D/ACTB/ARPC1B/HLA-A/LAPTM5/ARPC2/ACTG1/RPS3/ARPC3/TRAC/PTPRC/SKP1/CD3E/LCK/HSP90AB1/TRBC2/PSME1/CD3G/PSMA7/FYN/ACTR3/PSMB9/ELF1/ARPC4/UBE2N/CD247/TRBC1/PSMB8/CDC42/PSMB1/HLA-DPB1/HLA-DRB1/ARPC5/EZR/BRK1/PSME2/PSMA5/PSMA1/KHDRBS1/PSMA4/PSMB3/WIPF1/RAP1A/PSMB2/PAK2/PSMC5/PSMD8/PSMA2/BAX/HLA-DRB5/PSMD13/PSMD4/PSMC1/HLA-DQB1/HLA-DRA/HLA-DPA1/PSMA3/FO…	73
BP	GO:0050851	antigen receptor-mediated signaling pathway	58/846	323/18862	7.9699e-20	9.72118e-18	7.64978e-18	IGHA1/IGKC/IGHA2/IGLC3/IGLC2/IGHG3/IGHG1/LGALS3/CD3D/HLA-A/LAPTM5/RPS3/TRAC/PTPRC/SKP1/CD3E/LCK/TRBC2/PSME1/CD3G/PSMA7/FYN/PSMB9/ELF1/UBE2N/CD247/TRBC1/PSMB8/PSMB1/HLA-DPB1/HLA-DRB1/EZR/PSME2/PSMA5/PSMA1/KHDRBS1/PSMA4/PSMB3/PSMB2/PAK2/PSMC5/PSMD8/PSMA2/BAX/HLA-DRB5/PSMD13/PSMD4/PSMC1/HLA-DQB1/HLA-DRA/HLA-DPA1/PSMA3/FOXP1/PSMB4/PSMB6/PSMB7/PSMD7/HLA-DQA1	58
BP	GO:0038093	Fc receptor signaling pathway	49/846	239/18862	1.98623e-19	2.36056e-17	1.85757e-17	IGKC/IGLC3/IGLC2/JUN/IGHG3/IGHG1/ACTB/ARPC1B/ARPC2/ACTG1/CALM1/ARPC3/PTPRC/SKP1/HSP90AB1/PSME1/CD3G/PSMA7/FYN/ACTR3/PSMB9/ARPC4/CD247/PSMB8/CDC42/PSMB1/ARPC5/BRK1/PSME2/PSMA5/PSMA1/PSMA4/PSMB3/WIPF1/RAP1A/PSMB2/PAK2/PSMC5/PSMD8/PSMA2/PSMD13/PSMD4/PSMC1/PSMA3/PSMB4/PSMB6/PSMB7/CD47/PSMD7	49
BP	GO:0043484	regulation of RNA splicing	38/846	145/18862	3.37715e-19	3.91328e-17	3.07943e-17	HNRNPA1/HSPA8/NCL/HNRNPK/SRSF3/DDX5/RPS13/RPS26/HNRNPA2B1/RBM8A/HNRNPF/FUS/SRSF7/SAP18/HNRNPU/RBM3/SRSF5/RBM39/MAGOH/RBMX/SON/SF1/KHDRBS1/C1QBP/THRAP3/WTAP/RNPS1/RBM25/C9orf78/PTBP1/CIRBP/MBNL1/HNRNPH3/PUF60/CELF2/CLK1/SNW1/JMJD6	38
BP	GO:0071349	cellular response to interleukin-12	23/846	49/18862	1.40938e-18	1.59329e-16	1.25379e-16	PPIA/CFL1/RPLP0/SOD1/HNRNPA2B1/HNRNPF/LCP1/MSN/HNRNPDL/CDC42/PSME2/JAK1/TCP1/HSPA9/CAPZA1/CNN2/ARF1/PAK2/TALDO1/CD47/SNRPA1/PDCD4/LMNB1	23
BP	GO:0042273	ribosomal large subunit biogenesis	27/846	72/18862	1.81691e-18	2.00509e-16	1.57784e-16	NPM1/RPL5/RPL23A/RPL6/RPL10A/RPL14/RPL7/RPL11/RPL26/RPL7A/RPL24/RPLP0/RPL3/RPL35A/RPL38/RPL10/RPL35/RSL1D1/SNU13/RSL24D1/NSA2/RPL7L1/NHP2/DDX18/GTF3A/MRPL20/WDR74	27
BP	GO:0002474	antigen processing and presentation of peptide antigen via MHC class I	31/846	99/18862	2.34266e-18	2.52516e-16	1.9871e-16	HLA-A/HLA-B/HLA-E/PSME1/PSMA7/HLA-C/B2M/PSMB9/PSMB8/PSMB1/PSME2/PSMA5/PSMA1/PSMA4/PSMB3/PSMB2/TAP1/PSMC5/PSMD8/HLA-F/CALR/PSMA2/PSMD13/PSMD4/PSMC1/PSMA3/PSMB4/PSMB6/PSMB7/PSMD7/PDIA3	31
BP	GO:0070671	response to interleukin-12	23/846	50/18862	2.50078e-18	2.63434e-16	2.07301e-16	PPIA/CFL1/RPLP0/SOD1/HNRNPA2B1/HNRNPF/LCP1/MSN/HNRNPDL/CDC42/PSME2/JAK1/TCP1/HSPA9/CAPZA1/CNN2/ARF1/PAK2/TALDO1/CD47/SNRPA1/PDCD4/LMNB1	23
BP	GO:0006417	regulation of translation	65/846	425/18862	2.65117e-18	2.7307e-16	2.14884e-16	HSPB1/BTG2/PABPC1/GAPDH/NPM1/RPL5/NCL/RPL30/RPS3/YBX1/RPL22/RPL26/EIF1/RPS14/RPS4X/RPL13A/RPL38/RPL10/RPS9/EIF3E/RBM8A/EIF3H/EEF2/PKM/RBM3/CNBP/MAGOH/EIF3K/EIF4G2/EIF3D/DHX36/GSPT1/PPP1CA/KHDRBS1/PA2G4/EIF4H/C1QBP/CNOT6L/ROCK1/POLR2G/TPR/SRP9/HNRNPR/EIF1B/ZFP36L1/ZFP36L2/CALR/EIF4A3/VIM/ETF1/EIF4B/CCL5/LSM14A/CIRBP/RGS2/ZFP36/HNRNPD/PAIP2/MTPN/EIF5/YTHDF2/DDX6/EIF5A/TYMS/DHFR	65
BP	GO:0048024	regulation of mRNA splicing, via spliceosome	31/846	100/18862	3.25276e-18	3.27751e-16	2.57913e-16	HNRNPA1/HSPA8/NCL/HNRNPK/SRSF3/DDX5/HNRNPA2B1/RBM8A/SRSF7/SAP18/HNRNPU/RBM3/RBM39/MAGOH/RBMX/SON/SF1/KHDRBS1/C1QBP/THRAP3/WTAP/RNPS1/RBM25/C9orf78/PTBP1/CIRBP/MBNL1/PUF60/CELF2/SNW1/JMJD6	31
BP	GO:0006521	regulation of cellular amino acid metabolic process	25/846	62/18862	4.23397e-18	4.17541e-16	3.28571e-16	OAZ1/PSME1/PARK7/PSMA7/PSMB9/PSMB8/PSMB1/PSME2/PSMA5/PSMA1/PSMA4/PSMB3/PSMB2/PSMC5/PSMD8/PSMA2/PSMD13/PSMD4/PSMC1/PSMA3/PSMB4/PSMB6/PSMB7/PSMD7/ODC1	25
BP	GO:0035722	interleukin-12-mediated signaling pathway	22/846	47/18862	8.55841e-18	8.26422e-16	6.50327e-16	PPIA/CFL1/RPLP0/SOD1/HNRNPA2B1/HNRNPF/LCP1/MSN/HNRNPDL/CDC42/PSME2/JAK1/TCP1/HSPA9/CAPZA1/CNN2/ARF1/PAK2/TALDO1/SNRPA1/PDCD4/LMNB1	22
BP	GO:0033238	regulation of cellular amine metabolic process	27/846	77/18862	1.36778e-17	1.26793e-15	9.97761e-16	OAZ1/PSME1/PARK7/PSMA7/PSMB9/PSMB8/PSMB1/NR4A2/PSME2/PSMA5/PSMA1/PSMA4/PSMB3/PSMB2/PSMC5/PSMD8/PSMA2/ITGB2/PSMD13/PSMD4/PSMC1/PSMA3/PSMB4/PSMB6/PSMB7/PSMD7/ODC1	27
BP	GO:0061418	regulation of transcription from RNA polymerase II promoter in response to hypoxia	27/846	77/18862	1.36778e-17	1.26793e-15	9.97761e-16	RPS27A/UBA52/PSME1/PSMA7/PSMB9/PSMB8/PSMB1/PSME2/PSMA5/PSMA1/PSMA4/NFE2L2/PSMB3/PSMB2/PSMC5/PSMD8/RBPJ/PSMA2/RBX1/PSMD13/PSMD4/PSMC1/PSMA3/PSMB4/PSMB6/PSMB7/PSMD7	27
BP	GO:0019882	antigen processing and presentation	46/846	234/18862	1.47507e-17	1.34058e-15	1.05493e-15	HLA-A/HLA-B/CAPZB/HLA-E/PSME1/PSMA7/HLA-C/B2M/PSMB9/PSMB8/PSMB1/HLA-DPB1/HLA-DRB1/DYNLL1/PSME2/PSMA5/PSMA1/PSMA4/AP2M1/PSMB3/CAPZA1/ARF1/PSMB2/TAP1/PSMC5/PSMD8/HLA-F/CALR/PSMA2/HLA-DRB5/PSMD13/PSMD4/PSMC1/HLA-DQB1/HLA-DRA/HLA-DPA1/PSMA3/PSMB4/PSMB6/PSMB7/PSMD7/PDIA3/HLA-DMA/HLA-DQA1/DCTN3/CD74	46
BP	GO:0044839	cell cycle G2/M phase transition	50/846	276/18862	2.03943e-17	1.81784e-15	1.43049e-15	NPM1/CALM1/SKP1/TUBA1A/PSME1/PSMA7/PSMB9/ENSA/PPP1CB/PSMB8/PSMB1/DYNLL1/PSME2/PSMA5/PHLDA1/PSMA1/KHDRBS1/PSMA4/PSMB3/CALM3/PSMB2/SYF2/TUBB/PSMC5/PSMD8/PSMA2/RBX1/MAPRE1/TUBA4A/TUBB4B/PSMD13/PSMD4/PSMC1/PPP1R12A/PSMA3/PSMB4/PSMB6/PSMB7/CCNH/PSMD7/ARPP19/DCTN3/CCNA2/AURKB/CLSPN/CCNB2/CENPF/TPX2/CDK1/GTSE1	50
BP	GO:0000086	G2/M transition of mitotic cell cycle	48/846	258/18862	2.98135e-17	2.60728e-15	2.05171e-15	CALM1/SKP1/TUBA1A/PSME1/PSMA7/PSMB9/ENSA/PPP1CB/PSMB8/PSMB1/DYNLL1/PSME2/PSMA5/PHLDA1/PSMA1/KHDRBS1/PSMA4/PSMB3/CALM3/PSMB2/SYF2/TUBB/PSMC5/PSMD8/PSMA2/RBX1/MAPRE1/TUBA4A/TUBB4B/PSMD13/PSMD4/PSMC1/PPP1R12A/PSMA3/PSMB4/PSMB6/PSMB7/CCNH/PSMD7/ARPP19/DCTN3/CCNA2/AURKB/CLSPN/CCNB2/CENPF/TPX2/CDK1	48
BP	GO:0050684	regulation of mRNA processing	35/846	139/18862	3.45571e-17	2.96615e-15	2.33412e-15	HNRNPA1/HSPA8/NCL/HNRNPK/SRSF3/DDX5/HNRNPA2B1/RBM8A/SRSF7/SAP18/HNRNPU/RBM3/RBM39/MAGOH/RBMX/SON/DHX36/SF1/KHDRBS1/C1QBP/THRAP3/WTAP/RNPS1/ZFP36L1/RBM25/C9orf78/PTBP1/CIRBP/PAPOLA/MBNL1/PUF60/CELF2/SNW1/SLTM/JMJD6	35
BP	GO:1902036	regulation of hematopoietic stem cell differentiation	26/846	74/18862	5.16215e-17	4.35028e-15	3.42332e-15	PSME1/PSMA7/PSMB9/PSMB8/PSMB1/PSME2/PSMA5/HSPA9/PSMA1/PSMA4/NFE2L2/PSMB3/PSMB2/PSMC5/PSMD8/PSMA2/PSMD13/PSMD4/PSMC1/PSMA3/PSMB4/OCIAD2/PSMB6/PSMB7/YTHDF2/PSMD7	26
BP	GO:1901991	negative regulation of mitotic cell cycle phase transition	46/846	250/18862	2.15802e-16	1.76902e-14	1.39208e-14	BTG2/RPL26/SKP1/PSME1/PSMA7/PSMB9/PSMB8/PSMB1/PSME2/PSMA5/PSMA1/IK/PSMA4/PSMB3/BUB3/CNOT6L/TPR/PSMB2/SYF2/ZFP36L1/PSMC5/ZFP36L2/PSMD8/ZNF207/PSMA2/RBX1/BAX/PSMD13/PSMD4/PSMC1/PSMA3/PSMB4/PSMB6/PSMB7/PSMD7/PRMT1/RGCC/AURKB/ZWINT/CLSPN/MAD2L1/PCNA/CENPF/CDK1/CDT1/GTSE1	46
BP	GO:1901990	regulation of mitotic cell cycle phase transition	63/846	439/18862	2.1755e-16	1.76902e-14	1.39208e-14	BTG2/RPL26/SKP1/TUBA1A/PSME1/PSMA7/PSMB9/PSMB8/ANAPC16/PSMB1/KMT2E/ID2/DYNLL1/ANXA1/PSME2/PSMA5/PSMA1/IK/PSMA4/PSMB3/BUB3/CNOT6L/CCND3/TPR/PSMB2/SYF2/ZFP36L1/TUBB/PSMC5/ZFP36L2/PSMD8/ZNF207/PSMA2/RBX1/MAPRE1/TUBA4A/TUBB4B/BAX/PSMD13/PSMD4/PSMC1/TMEM14B/PSMA3/PSMB4/PSMB6/PSMB7/PHB2/PSMD7/DCTN3/PRMT1/RGCC/AURKB/ZWINT/CLSPN/MAD2L1/UBE2C/PCNA/CENPF/CDCA5/TPX2/CDK1/CDT1/GTSE1	63
BP	GO:0034248	regulation of cellular amide metabolic process	67/846	494/18862	4.29461e-16	3.43199e-14	2.70069e-14	HSPB1/BTG2/PABPC1/GAPDH/NPM1/RPL5/NCL/RPL30/RPS3/YBX1/RPL22/RPL26/EIF1/RPS14/RPS4X/RPL13A/RPL38/RPL10/RPS9/EIF3E/RBM8A/EIF3H/EEF2/PKM/RBM3/PGAM1/CNBP/MAGOH/EIF3K/EIF4G2/EIF3D/DHX36/GSPT1/PPP1CA/KHDRBS1/PA2G4/EIF4H/NFE2L2/C1QBP/CNOT6L/ROCK1/POLR2G/TPR/SRP9/HNRNPR/EIF1B/ZFP36L1/ZFP36L2/CALR/EIF4A3/VIM/ETF1/EIF4B/CCL5/LSM14A/CIRBP/RGS2/ZFP36/HNRNPD/PAIP2/MTPN/EIF5/YTHDF2/DDX6/EIF5A/TYMS/DHFR	67
BP	GO:0002183	cytoplasmic translational initiation	18/846	34/18862	5.0634e-16	3.97777e-14	3.13018e-14	RPL13A/EIF3E/EIF3F/EIF3H/EIF3L/EIF3K/EIF3I/EIF3D/EIF4H/EIF3G/EIF3J/EIF3M/EIF4A1/EIF4B/EIF5/EIF3A/YTHDF2/EIF2S2	18
BP	GO:0060218	hematopoietic stem cell differentiation	27/846	88/18862	6.53816e-16	5.05073e-14	3.97451e-14	PSME1/PSMA7/PSMB9/XRCC5/PSMB8/PSMB1/PSME2/PSMA5/HSPA9/PSMA1/PSMA4/NFE2L2/PSMB3/PSMB2/PSMC5/PSMD8/PSMA2/PSMD13/PSMD4/PSMC1/PSMA3/PSMB4/OCIAD2/PSMB6/PSMB7/YTHDF2/PSMD7	27
BP	GO:0010499	proteasomal ubiquitin-independent protein catabolic process	15/846	22/18862	6.73742e-16	5.11933e-14	4.0285e-14	PSMA7/PSMB9/PSMB8/PSMB1/PSMA5/PSMA1/PSMA4/NFE2L2/PSMB3/PSMB2/PSMA2/PSMA3/PSMB4/PSMB6/PSMB7	15
BP	GO:0006364	rRNA processing	43/846	228/18862	8.26345e-16	6.17759e-14	4.86126e-14	RPL5/RPS7/RPL27/RPS17/RPS16/RPS27/RPS25/RPS6/RPL10A/RPL14/RPS21/RPL7/RPL11/RPS2/RPL26/RPS8/RPL7A/RPS14/RPS28/RPL35A/RPS24/RPS19/RPS9/RPL35/DDX21/RSL1D1/SNU13/PA2G4/FBL/NOP58/TRMT112/NSA2/LYAR/NOP10/DDX27/EIF4A3/NOP56/RPL7L1/NHP2/DDX18/WBP11/WDR74/ISG20	43
BP	GO:1901532	regulation of hematopoietic progenitor cell differentiation	27/846	89/18862	8.99214e-16	6.61564e-14	5.20597e-14	PSME1/PSMA7/PSMB9/PSMB8/PSMB1/PSME2/DHX36/PSMA5/HSPA9/PSMA1/PSMA4/NFE2L2/PSMB3/PSMB2/PSMC5/PSMD8/PSMA2/PSMD13/PSMD4/PSMC1/PSMA3/PSMB4/OCIAD2/PSMB6/PSMB7/YTHDF2/PSMD7	27
BP	GO:0010948	negative regulation of cell cycle process	55/846	359/18862	1.08141e-15	7.83181e-14	6.163e-14	BTG2/NPM1/RPL23/RPL26/SKP1/HSP90AB1/PSME1/PSMA7/PSMB9/PSMB8/PSMB1/PSME2/PSMA5/PSMA1/CBX3/IK/PSMA4/PSMB3/BUB3/CNOT6L/TPR/PSMB2/SYF2/ZFP36L1/PSMC5/ZFP36L2/PSMD8/UXT/ZNF207/CALR/PSMA2/RBX1/BAX/PSMD13/PSMD4/PSMC1/PSMA3/PSMB4/PRKAR1A/PSMB6/PSMB7/PSMD7/PRMT1/RGCC/PTTG1/AURKB/RRM2/ZWINT/CLSPN/MAD2L1/PCNA/CENPF/CDK1/CDT1/GTSE1	55
BP	GO:0045088	regulation of innate immune response	51/846	315/18862	1.23002e-15	8.77101e-14	6.90207e-14	HLA-A/HLA-B/RPS19/SKP1/HSP90AB1/HMGB1/HLA-E/PSME1/PSMA7/FYN/HMGB2/PSMB9/SFPQ/SUMO1/TNFAIP3/XRCC5/PSMB8/XRCC6/PSMB1/PSME2/JAK1/PSMA5/PSMA1/PSMA4/CDC37/PSMB3/IFI16/LYAR/PSMB2/PAK2/PSMC5/PSMD8/HLA-F/PSMA2/NONO/CCL5/LSM14A/PSMD13/PSMD4/BIRC3/PSMC1/PSMA3/PSMB4/PSMB6/PSMB7/YTHDF2/PSMD7/SERPINB9/IRF1/NR1H2/ICAM3	51
BP	GO:0001732	formation of cytoplasmic translation initiation complex	13/846	16/18862	1.3438e-15	9.43713e-14	7.42625e-14	EIF3E/EIF3F/EIF3H/EIF3L/EIF3K/EIF3I/EIF3D/EIF3G/EIF3J/EIF3M/EIF5/EIF3A/EIF2S2	13
BP	GO:0006403	RNA localization	43/846	234/18862	2.19343e-15	1.5174e-13	1.19407e-13	HNRNPA1/RAN/NPM1/SRSF2/SRSF3/YBX1/HNRNPA2B1/RBM8A/SRSF7/SFPQ/HNRNPU/SRSF5/CCT3/MAGOH/SRRM1/G3BP2/SSB/CCT2/CCT6A/CCT4/SLBP/CCT5/DHX36/TCP1/KHDRBS1/FBL/NOP58/RNPS1/TPR/ZFP36L1/NOP10/SRSF11/ENY2/EIF4A3/TOMM20/NHP2/ZFP36/CCT8/MRPL18/CCT7/DDX39A/NXT1/EIF5A	43
BP	GO:0002446	neutrophil mediated immunity	66/846	499/18862	2.51736e-15	1.71588e-13	1.35026e-13	PRDX4/HSPA1B/PSAP/LGALS3/COTL1/EEF1A1/HSPA8/PPIA/HLA-B/SRP14/PTPRC/HSP90AB1/HMGB1/HLA-C/B2M/RHOG/ALDOA/EEF2/PKM/CAP1/PGAM1/APRT/SDCBP/GMFG/CD53/TRAPPC1/RHOA/XRCC5/CCT2/XRCC6/PSMB1/KMT2E/ARPC5/SLC2A3/TNFRSF1B/ILF2/DYNLL1/YPEL5/PSMA5/GLIPR1/PA2G4/CNN2/OSTF1/ROCK1/WDR1/CMTM6/RAP1A/GDI2/TUBB/PSMA2/ITGB2/RAB5C/S100A11/TUBB4B/PSMD13/CTSC/CD44/CCT8/DBNL/PSMB7/CD47/PDAP1/ADGRE5/PSMD7/VCP/SURF4	66
BP	GO:0010972	negative regulation of G2/M transition of mitotic cell cycle	28/846	100/18862	2.64234e-15	1.77496e-13	1.39675e-13	SKP1/PSME1/PSMA7/PSMB9/PSMB8/PSMB1/PSME2/PSMA5/PSMA1/PSMA4/PSMB3/PSMB2/SYF2/PSMC5/PSMD8/PSMA2/RBX1/PSMD13/PSMD4/PSMC1/PSMA3/PSMB4/PSMB6/PSMB7/PSMD7/AURKB/CLSPN/CDK1	28
BP	GO:0042119	neutrophil activation	66/846	500/18862	2.77959e-15	1.84049e-13	1.44831e-13	PRDX4/HSPA1B/PSAP/LGALS3/COTL1/EEF1A1/HSPA8/PPIA/HLA-B/SRP14/PTPRC/HSP90AB1/HMGB1/HLA-C/B2M/RHOG/ALDOA/EEF2/PKM/CAP1/PGAM1/APRT/SDCBP/GMFG/CD53/TRAPPC1/RHOA/XRCC5/CCT2/XRCC6/PSMB1/KMT2E/ARPC5/SLC2A3/TNFRSF1B/ILF2/DYNLL1/YPEL5/PSMA5/GLIPR1/PA2G4/CNN2/OSTF1/ROCK1/CMTM6/RAP1A/GDI2/TUBB/PSMA2/ITGB2/RAB5C/CCL5/S100A11/TUBB4B/PSMD13/CTSC/CD44/CCT8/DBNL/PSMB7/CD47/PDAP1/ADGRE5/PSMD7/VCP/SURF4	66
BP	GO:1901988	negative regulation of cell cycle phase transition	46/846	268/18862	3.35628e-15	2.19104e-13	1.72417e-13	BTG2/RPL26/SKP1/PSME1/PSMA7/PSMB9/PSMB8/PSMB1/PSME2/PSMA5/PSMA1/IK/PSMA4/PSMB3/BUB3/CNOT6L/TPR/PSMB2/SYF2/ZFP36L1/PSMC5/ZFP36L2/PSMD8/ZNF207/PSMA2/RBX1/BAX/PSMD13/PSMD4/PSMC1/PSMA3/PSMB4/PSMB6/PSMB7/PSMD7/PRMT1/RGCC/AURKB/ZWINT/CLSPN/MAD2L1/PCNA/CENPF/CDK1/CDT1/GTSE1	46
BP	GO:1901987	regulation of cell cycle phase transition	64/846	478/18862	3.77214e-15	2.42831e-13	1.91088e-13	BTG2/NPM1/RPL26/SKP1/TUBA1A/PSME1/PSMA7/PSMB9/PSMB8/ANAPC16/PSMB1/KMT2E/ID2/DYNLL1/ANXA1/PSME2/PSMA5/PSMA1/IK/PSMA4/PSMB3/BUB3/CNOT6L/CCND3/TPR/PSMB2/SYF2/ZFP36L1/TUBB/PSMC5/ZFP36L2/PSMD8/ZNF207/PSMA2/RBX1/MAPRE1/TUBA4A/TUBB4B/BAX/PSMD13/PSMD4/PSMC1/TMEM14B/PSMA3/PSMB4/PSMB6/PSMB7/PHB2/PSMD7/DCTN3/PRMT1/RGCC/AURKB/ZWINT/CLSPN/MAD2L1/UBE2C/PCNA/CENPF/CDCA5/TPX2/CDK1/CDT1/GTSE1	64
BP	GO:0016072	rRNA metabolic process	43/846	238/18862	4.12465e-15	2.61887e-13	2.06084e-13	RPL5/RPS7/RPL27/RPS17/RPS16/RPS27/RPS25/RPS6/RPL10A/RPL14/RPS21/RPL7/RPL11/RPS2/RPL26/RPS8/RPL7A/RPS14/RPS28/RPL35A/RPS24/RPS19/RPS9/RPL35/DDX21/RSL1D1/SNU13/PA2G4/FBL/NOP58/TRMT112/NSA2/LYAR/NOP10/DDX27/EIF4A3/NOP56/RPL7L1/NHP2/DDX18/WBP11/WDR74/ISG20	43
BP	GO:0002831	regulation of response to biotic stimulus	59/846	420/18862	5.39563e-15	3.37956e-13	2.65944e-13	TRIB1/HLA-A/HLA-B/RPS19/SKP1/HSP90AB1/HMGB1/HLA-E/PSME1/PSMA7/FYN/HMGB2/PSMB9/SFPQ/SUMO1/TNFAIP3/XRCC5/PSMB8/XRCC6/PSMB1/HLA-DRB1/PSME2/JAK1/PSMA5/HSPD1/PSMA1/PSMA4/CDC37/PSMB3/C1QBP/PCBP2/IFI16/LYAR/PSMB2/PAK2/PSMC5/PSMD8/HLA-F/PSMA2/NONO/CCL5/LSM14A/PSMD13/PSMD4/BIRC3/PSMC1/CARD16/PSMA3/FOXP1/PSMB4/PSMB6/PSMB7/YTHDF2/PSMD7/SERPINB9/PRDX2/IRF1/NR1H2/ICAM3	59
BP	GO:0043312	neutrophil degranulation	64/846	485/18862	7.59353e-15	4.6928e-13	3.69285e-13	PRDX4/HSPA1B/PSAP/LGALS3/COTL1/EEF1A1/HSPA8/PPIA/HLA-B/SRP14/PTPRC/HSP90AB1/HMGB1/HLA-C/B2M/RHOG/ALDOA/EEF2/PKM/CAP1/PGAM1/APRT/SDCBP/GMFG/CD53/TRAPPC1/RHOA/XRCC5/CCT2/XRCC6/PSMB1/ARPC5/SLC2A3/TNFRSF1B/ILF2/DYNLL1/YPEL5/PSMA5/GLIPR1/PA2G4/CNN2/OSTF1/ROCK1/CMTM6/RAP1A/GDI2/TUBB/PSMA2/ITGB2/RAB5C/S100A11/TUBB4B/PSMD13/CTSC/CD44/CCT8/DBNL/PSMB7/CD47/PDAP1/ADGRE5/PSMD7/VCP/SURF4	64
BP	GO:2000736	regulation of stem cell differentiation	29/846	112/18862	8.10828e-15	4.94498e-13	3.8913e-13	PSME1/PSMA7/PSMB9/HNRNPU/PSMB8/PSMB1/PSME2/DHX36/PSMA5/HSPA9/PSMA1/PSMA4/NFE2L2/PSMB3/PSMB2/PSMC5/ZFP36L2/PSMD8/PSMA2/PSMD13/PSMD4/PSMC1/PSMA3/PSMB4/OCIAD2/PSMB6/PSMB7/YTHDF2/PSMD7	29
BP	GO:0002283	neutrophil activation involved in immune response	64/846	488/18862	1.02002e-14	6.13999e-13	4.83167e-13	PRDX4/HSPA1B/PSAP/LGALS3/COTL1/EEF1A1/HSPA8/PPIA/HLA-B/SRP14/PTPRC/HSP90AB1/HMGB1/HLA-C/B2M/RHOG/ALDOA/EEF2/PKM/CAP1/PGAM1/APRT/SDCBP/GMFG/CD53/TRAPPC1/RHOA/XRCC5/CCT2/XRCC6/PSMB1/ARPC5/SLC2A3/TNFRSF1B/ILF2/DYNLL1/YPEL5/PSMA5/GLIPR1/PA2G4/CNN2/OSTF1/ROCK1/CMTM6/RAP1A/GDI2/TUBB/PSMA2/ITGB2/RAB5C/S100A11/TUBB4B/PSMD13/CTSC/CD44/CCT8/DBNL/PSMB7/CD47/PDAP1/ADGRE5/PSMD7/VCP/SURF4	64
BP	GO:0071456	cellular response to hypoxia	39/846	206/18862	1.61951e-14	9.62365e-13	7.57303e-13	FABP1/MALAT1/ENO1/PGK1/RPS27A/UBA52/CHCHD2/PSME1/PSMA7/PSMB9/PSMB8/PSMB1/PSME2/PSMA5/RORA/PSMA1/PSMA4/NFE2L2/PSMB3/PSMB2/ZFP36L1/PSMC5/PSMD8/RBPJ/PSMA2/RBX1/PSMD13/PSMD4/PSMC1/CARD16/PSMA3/PSMB4/PSMB6/PSMB7/PHB2/PSMD7/PMAIP1/RGCC/CCNA2	39
BP	GO:0043620	regulation of DNA-templated transcription in response to stress	29/846	115/18862	1.72035e-14	1.00934e-12	7.94271e-13	JUN/RPS27A/UBA52/PSME1/PSMA7/PSMB9/PSMB8/PSMB1/PSME2/PSMA5/PSMA1/PSMA4/NFE2L2/PSMB3/PSMB2/PSMC5/BCLAF1/PSMD8/RBPJ/PSMA2/RBX1/PSMD13/PSMD4/PSMC1/PSMA3/PSMB4/PSMB6/PSMB7/PSMD7	29
BP	GO:0043618	regulation of transcription from RNA polymerase II promoter in response to stress	28/846	109/18862	2.93727e-14	1.70178e-12	1.33916e-12	JUN/RPS27A/UBA52/PSME1/PSMA7/PSMB9/PSMB8/PSMB1/PSME2/PSMA5/PSMA1/PSMA4/NFE2L2/PSMB3/PSMB2/PSMC5/PSMD8/RBPJ/PSMA2/RBX1/PSMD13/PSMD4/PSMC1/PSMA3/PSMB4/PSMB6/PSMB7/PSMD7	28
BP	GO:0043161	proteasome-mediated ubiquitin-dependent protein catabolic process	58/846	425/18862	3.35348e-14	1.91894e-12	1.51005e-12	DERL3/TRIB1/HSPA1B/HERPUD1/HSP90B1/IFI27/SUMO2/RPS27A/UBA52/RPL11/SKP1/HSP90AB1/PSME1/PARK7/PSMA7/UBE2D3/EIF3H/PSMB9/SUMO1/SDCBP/PSMB8/UBXN1/ANAPC16/PSMB1/PSME2/PSMA5/PSMA1/UBE2B/PSMA4/NFE2L2/PSMB3/BUB3/PCBP2/CSNK1A1/PSMB2/PSMC5/PSMD8/PSMA2/RBX1/PCNP/PSMD13/PPP2R5C/PSMD4/PSMC1/PSMA3/PSMB4/UBE2S/PSMB6/PSMB7/CAMLG/PSMD7/RHBDD2/VCP/PTTG1/AURKB/MAD2L1/UBE2C/CDK1	58
BP	GO:0006457	protein folding	41/846	233/18862	4.5845e-14	2.59136e-12	2.03919e-12	PRDX4/HSPA1B/HSP90B1/HSPB1/HSPA8/PPIA/PFDN5/HSP90AB1/DNAJB6/HSPE1/B2M/PTGES3/DNAJA1/CCT3/FKBP1A/CCT2/CCT6A/UBXN1/CCT4/PDCL3/CCT5/TCP1/HSPD1/HSPA9/ST13/CDC37/NUDC/AHSA1/PPIG/PFDN2/TBCA/CALR/PSMC1/CHORDC1/CCT8/GNAI2/CCT7/PDIA3/FKBP4/VCP/CD74	41
BP	GO:1902750	negative regulation of cell cycle G2/M phase transition	28/846	111/18862	4.83706e-14	2.70118e-12	2.12561e-12	SKP1/PSME1/PSMA7/PSMB9/PSMB8/PSMB1/PSME2/PSMA5/PSMA1/PSMA4/PSMB3/PSMB2/SYF2/PSMC5/PSMD8/PSMA2/RBX1/PSMD13/PSMD4/PSMC1/PSMA3/PSMB4/PSMB6/PSMB7/PSMD7/AURKB/CLSPN/CDK1	28
BP	GO:0070498	interleukin-1-mediated signaling pathway	27/846	103/18862	4.94499e-14	2.72858e-12	2.14717e-12	RPS27A/UBA52/SKP1/PSME1/PSMA7/PSMB9/UBE2N/PSMB8/PSMB1/PSME2/PSMA5/PSMA1/PSMA4/PSMB3/PSMB2/PSMC5/PSMD8/PSMA2/RBX1/PSMD13/PSMD4/PSMC1/PSMA3/PSMB4/PSMB6/PSMB7/PSMD7	27
BP	GO:0033209	tumor necrosis factor-mediated signaling pathway	35/846	174/18862	5.52062e-14	3.01036e-12	2.36891e-12	HSPA1B/KRT8/TMSB4X/LAPTM5/PSME1/LTB/PSMA7/PSMB9/TNFAIP3/PSMB8/PSMB1/TNFRSF1B/PSME2/PSMA5/PSMA1/PSMA4/PSMB3/LIMS1/PSMB2/COMMD7/PSMC5/PSMD8/PSMA2/PSMD13/PSMD4/BIRC3/PSMC1/CARD16/TAX1BP1/PSMA3/PSMB4/PSMB6/PSMB7/CASP4/PSMD7	35
BP	GO:0036294	cellular response to decreased oxygen levels	39/846	214/18862	5.92326e-14	3.19236e-12	2.51213e-12	FABP1/MALAT1/ENO1/PGK1/RPS27A/UBA52/CHCHD2/PSME1/PSMA7/PSMB9/PSMB8/PSMB1/PSME2/PSMA5/RORA/PSMA1/PSMA4/NFE2L2/PSMB3/PSMB2/ZFP36L1/PSMC5/PSMD8/RBPJ/PSMA2/RBX1/PSMD13/PSMD4/PSMC1/CARD16/PSMA3/PSMB4/PSMB6/PSMB7/PHB2/PSMD7/PMAIP1/RGCC/CCNA2	39
BP	GO:0038061	NIK/NF-kappaB signaling	36/846	185/18862	6.98162e-14	3.71952e-12	2.92696e-12	REL/TMSB4X/LAPTM5/RPS3/SKP1/HMGB1/PSME1/PSMA7/PSMB9/RHOA/PSMB8/PSMB1/PSME2/PSMA5/PSMA1/PSMA4/TERF2IP/PSMB3/LIMS1/PSMB2/PSMC5/PSMD8/CALR/PSMA2/LITAF/PSMD13/PSMD4/BIRC3/PSMC1/PSMA3/PSMB4/PSMB6/PSMB7/PHB2/PDCD4/PSMD7	36
BP	GO:0002218	activation of innate immune response	32/846	148/18862	8.11469e-14	4.27404e-12	3.36332e-12	SKP1/HMGB1/PSME1/PSMA7/FYN/PSMB9/SFPQ/XRCC5/PSMB8/XRCC6/PSMB1/PSME2/PSMA5/PSMA1/PSMA4/PSMB3/IFI16/PSMB2/PAK2/PSMC5/PSMD8/PSMA2/NONO/PSMD13/PSMD4/PSMC1/PSMA3/PSMB4/PSMB6/PSMB7/PSMD7/ICAM3	32
BP	GO:1902749	regulation of cell cycle G2/M phase transition	39/846	219/18862	1.28752e-13	6.70525e-12	5.27649e-12	NPM1/SKP1/TUBA1A/PSME1/PSMA7/PSMB9/PSMB8/PSMB1/DYNLL1/PSME2/PSMA5/PSMA1/PSMA4/PSMB3/PSMB2/SYF2/TUBB/PSMC5/PSMD8/PSMA2/RBX1/MAPRE1/TUBA4A/TUBB4B/PSMD13/PSMD4/PSMC1/PSMA3/PSMB4/PSMB6/PSMB7/PSMD7/DCTN3/AURKB/CLSPN/CENPF/TPX2/CDK1/GTSE1	39
BP	GO:0071356	cellular response to tumor necrosis factor	46/846	296/18862	1.47578e-13	7.60026e-12	5.98079e-12	HSPA1B/KRT8/TMSB4X/LAPTM5/RPS3/PSME1/LTB/PSMA7/PSMB9/CIB1/TNFAIP3/PSMB8/PSMB1/TNFRSF1B/PSME2/PSMA5/RORA/PSMA1/PSMA4/GBP2/NFE2L2/PSMB3/LIMS1/PSMB2/COMMD7/ZFP36L1/PSMC5/ZFP36L2/PSMD8/PSMA2/TANK/CCL5/PSMD13/PSMD4/BIRC3/PSMC1/ZFP36/CARD16/TAX1BP1/PSMA3/PSMB4/PSMB6/PSMB7/CASP4/PSMD7/ZFAND6	46
BP	GO:0071453	cellular response to oxygen levels	40/846	231/18862	1.62126e-13	8.25775e-12	6.49818e-12	FABP1/MALAT1/ENO1/PGK1/RPS27A/UBA52/CHCHD2/PSME1/PSMA7/PSMB9/PSMB8/PSMB1/ATP6V1G1/PSME2/PSMA5/RORA/PSMA1/PSMA4/NFE2L2/PSMB3/PSMB2/ZFP36L1/PSMC5/PSMD8/RBPJ/PSMA2/RBX1/PSMD13/PSMD4/PSMC1/CARD16/PSMA3/PSMB4/PSMB6/PSMB7/PHB2/PSMD7/PMAIP1/RGCC/CCNA2	40
BP	GO:0045930	negative regulation of mitotic cell cycle	48/846	321/18862	1.90244e-13	9.58459e-12	7.54229e-12	BTG2/BTG1/RPL26/SKP1/PSME1/PSMA7/PSMB9/PSMB8/PSMB1/PSME2/PSMA5/PSMA1/IK/PSMA4/PSMB3/BUB3/CNOT6L/TPR/PSMB2/SYF2/ZFP36L1/PSMC5/ZFP36L2/PSMD8/ZNF207/PSMA2/RBX1/BAX/PSMD13/PSMD4/PSMC1/PSMA3/PSMB4/PSMB6/PSMB7/PSMD7/PRMT1/RGCC/BTG3/AURKB/ZWINT/CLSPN/MAD2L1/PCNA/CENPF/CDK1/CDT1/GTSE1	48
BP	GO:0042255	ribosome assembly	21/846	64/18862	2.51735e-13	1.25462e-11	9.87282e-12	RPSA/NPM1/RPL5/RPS10/RPL23A/RPL6/RPS27/RPL11/RPL24/RPLP0/RPL3/RPS14/RPS28/RPL38/RPL10/RPS19/RPS5/XRCC5/RSL24D1/C1QBP/MRPL20	21
BP	GO:0010389	regulation of G2/M transition of mitotic cell cycle	37/846	203/18862	2.61903e-13	1.29141e-11	1.01623e-11	SKP1/TUBA1A/PSME1/PSMA7/PSMB9/PSMB8/PSMB1/DYNLL1/PSME2/PSMA5/PSMA1/PSMA4/PSMB3/PSMB2/SYF2/TUBB/PSMC5/PSMD8/PSMA2/RBX1/MAPRE1/TUBA4A/TUBB4B/PSMD13/PSMD4/PSMC1/PSMA3/PSMB4/PSMB6/PSMB7/PSMD7/DCTN3/AURKB/CLSPN/CENPF/TPX2/CDK1	37
BP	GO:0002244	hematopoietic progenitor cell differentiation	32/846	161/18862	9.41672e-13	4.59437e-11	3.61539e-11	PTPRC/PSME1/PSMA7/EEF2/PSMB9/XRCC5/PSMB8/PSMB1/PRRC2C/PSME2/DHX36/PSMA5/HSPA9/PSMA1/PSMA4/NFE2L2/PSMB3/PSMB2/PSMC5/PSMD8/PSMA2/PSMD13/PSMD4/PSMC1/PSMA3/PSMB4/OCIAD2/PSMB6/PSMB7/YTHDF2/PSMD7/TOP2A	32
BP	GO:0045089	positive regulation of innate immune response	38/846	223/18862	1.10435e-12	5.33194e-11	4.1958e-11	RPS19/SKP1/HMGB1/HLA-E/PSME1/PSMA7/FYN/HMGB2/PSMB9/SFPQ/XRCC5/PSMB8/XRCC6/PSMB1/PSME2/PSMA5/PSMA1/PSMA4/PSMB3/IFI16/PSMB2/PAK2/PSMC5/PSMD8/HLA-F/PSMA2/NONO/CCL5/LSM14A/PSMD13/PSMD4/PSMC1/PSMA3/PSMB4/PSMB6/PSMB7/PSMD7/ICAM3	38
BP	GO:0060071	Wnt signaling pathway, planar cell polarity pathway	26/846	108/18862	1.26054e-12	6.02328e-11	4.73984e-11	PFN1/PSME1/PSMA7/PSMB9/RHOA/PSMB8/CDC42/PSMB1/PSME2/PSMA5/PSMA1/PSMA4/AP2M1/PSMB3/PSMB2/PSMC5/PSMD8/PSMA2/PSMD13/PSMD4/PSMC1/PSMA3/PSMB4/PSMB6/PSMB7/PSMD7	26
BP	GO:0001738	morphogenesis of a polarized epithelium	30/846	144/18862	1.3547e-12	6.40719e-11	5.04194e-11	ACTB/PFN1/ACTG1/PSME1/PSMA7/MSN/PSMB9/RHOA/PSMB8/CDC42/PSMB1/PSME2/PSMA5/PSMA1/PSMA4/AP2M1/PSMB3/WDR1/PSMB2/PSMC5/PSMD8/PSMA2/PSMD13/PSMD4/PSMC1/PSMA3/PSMB4/PSMB6/PSMB7/PSMD7	30
BP	GO:0031146	SCF-dependent proteasomal ubiquitin-dependent protein catabolic process	24/846	93/18862	1.82865e-12	8.56139e-11	6.73712e-11	SKP1/PSME1/PSMA7/PSMB9/PSMB8/PSMB1/PSME2/PSMA5/PSMA1/PSMA4/PSMB3/PSMB2/PSMC5/PSMD8/PSMA2/RBX1/PSMD13/PSMD4/PSMC1/PSMA3/PSMB4/PSMB6/PSMB7/PSMD7	24
BP	GO:0010498	proteasomal protein catabolic process	59/846	483/18862	2.51016e-12	1.16346e-10	9.15547e-11	DERL3/TRIB1/HSPA1B/HERPUD1/HSP90B1/IFI27/SUMO2/RPS27A/UBA52/RPL11/SKP1/HSP90AB1/PSME1/PARK7/PSMA7/UBE2D3/EIF3H/PSMB9/SUMO1/SDCBP/PSMB8/UBXN1/ANAPC16/PSMB1/PSME2/PSMA5/PSMA1/UBE2B/PSMA4/NFE2L2/PSMB3/BUB3/PCBP2/CSNK1A1/PSMB2/PSMC5/PSMD8/PSMA2/RBX1/PCNP/PSMD13/PPP2R5C/PSMD4/PSMC1/PSMA3/PSMB4/UBE2S/PSMB6/PSMB7/CAMLG/PSMD7/RHBDD2/VCP/PMAIP1/PTTG1/AURKB/MAD2L1/UBE2C/CDK1	59
BP	GO:0034612	response to tumor necrosis factor	46/846	320/18862	2.55226e-12	1.17126e-10	9.21687e-11	HSPA1B/KRT8/TMSB4X/LAPTM5/RPS3/PSME1/LTB/PSMA7/PSMB9/CIB1/TNFAIP3/PSMB8/PSMB1/TNFRSF1B/PSME2/PSMA5/RORA/PSMA1/PSMA4/GBP2/NFE2L2/PSMB3/LIMS1/PSMB2/COMMD7/ZFP36L1/PSMC5/ZFP36L2/PSMD8/PSMA2/TANK/CCL5/PSMD13/PSMD4/BIRC3/PSMC1/ZFP36/CARD16/TAX1BP1/PSMA3/PSMB4/PSMB6/PSMB7/CASP4/PSMD7/ZFAND6	46
BP	GO:0090175	regulation of establishment of planar polarity	26/846	112/18862	3.10712e-12	1.41191e-10	1.11106e-10	PFN1/PSME1/PSMA7/PSMB9/RHOA/PSMB8/CDC42/PSMB1/PSME2/PSMA5/PSMA1/PSMA4/AP2M1/PSMB3/PSMB2/PSMC5/PSMD8/PSMA2/PSMD13/PSMD4/PSMC1/PSMA3/PSMB4/PSMB6/PSMB7/PSMD7	26
BP	GO:0071347	cellular response to interleukin-1	33/846	180/18862	4.34997e-12	1.95748e-10	1.54038e-10	RPS27A/UBA52/SKP1/PSME1/PSMA7/PSMB9/UBE2N/RBMX/PSMB8/PSMB1/PSME2/PSMA5/RORA/PSMA1/PSMA4/GBP2/PSMB3/PSMB2/PSMC5/PSMD8/PSMA2/TANK/RBX1/CCL5/PSMD13/PSMD4/PSMC1/PSMA3/PSMB4/PSMB6/PSMB7/CD47/PSMD7	33
BP	GO:0002223	stimulatory C-type lectin receptor signaling pathway	26/846	114/18862	4.79956e-12	2.13903e-10	1.68325e-10	SKP1/PSME1/PSMA7/FYN/PSMB9/PSMB8/PSMB1/PSME2/PSMA5/PSMA1/PSMA4/PSMB3/PSMB2/PAK2/PSMC5/PSMD8/PSMA2/PSMD13/PSMD4/PSMC1/PSMA3/PSMB4/PSMB6/PSMB7/PSMD7/ICAM3	26
BP	GO:0001736	establishment of planar polarity	27/846	123/18862	4.90077e-12	2.14293e-10	1.68631e-10	PFN1/PSME1/PSMA7/PSMB9/RHOA/PSMB8/CDC42/PSMB1/PSME2/PSMA5/PSMA1/PSMA4/AP2M1/PSMB3/WDR1/PSMB2/PSMC5/PSMD8/PSMA2/PSMD13/PSMD4/PSMC1/PSMA3/PSMB4/PSMB6/PSMB7/PSMD7	27
BP	GO:0007164	establishment of tissue polarity	27/846	123/18862	4.90077e-12	2.14293e-10	1.68631e-10	PFN1/PSME1/PSMA7/PSMB9/RHOA/PSMB8/CDC42/PSMB1/PSME2/PSMA5/PSMA1/PSMA4/AP2M1/PSMB3/WDR1/PSMB2/PSMC5/PSMD8/PSMA2/PSMD13/PSMD4/PSMC1/PSMA3/PSMB4/PSMB6/PSMB7/PSMD7	27
BP	GO:0002833	positive regulation of response to biotic stimulus	40/846	258/18862	6.31171e-12	2.73409e-10	2.15151e-10	RPS19/SKP1/HMGB1/HLA-E/PSME1/PSMA7/FYN/HMGB2/PSMB9/SFPQ/XRCC5/PSMB8/XRCC6/PSMB1/HLA-DRB1/PSME2/PSMA5/HSPD1/PSMA1/PSMA4/PSMB3/IFI16/PSMB2/PAK2/PSMC5/PSMD8/HLA-F/PSMA2/NONO/CCL5/LSM14A/PSMD13/PSMD4/PSMC1/PSMA3/PSMB4/PSMB6/PSMB7/PSMD7/ICAM3	40
BP	GO:0002220	innate immune response activating cell surface receptor signaling pathway	26/846	118/18862	1.11095e-11	4.76781e-10	3.75188e-10	SKP1/PSME1/PSMA7/FYN/PSMB9/PSMB8/PSMB1/PSME2/PSMA5/PSMA1/PSMA4/PSMB3/PSMB2/PAK2/PSMC5/PSMD8/PSMA2/PSMD13/PSMD4/PSMC1/PSMA3/PSMB4/PSMB6/PSMB7/PSMD7/ICAM3	26
BP	GO:0002758	innate immune response-activating signal transduction	26/846	119/18862	1.36204e-11	5.79181e-10	4.55769e-10	SKP1/PSME1/PSMA7/FYN/PSMB9/PSMB8/PSMB1/PSME2/PSMA5/PSMA1/PSMA4/PSMB3/PSMB2/PAK2/PSMC5/PSMD8/PSMA2/PSMD13/PSMD4/PSMC1/PSMA3/PSMB4/PSMB6/PSMB7/PSMD7/ICAM3	26
BP	GO:0001666	response to hypoxia	47/846	348/18862	1.39565e-11	5.88075e-10	4.62767e-10	FABP1/HSP90B1/CLDN3/MALAT1/CXCR4/ENO1/LDHA/PGK1/RPS27A/UBA52/CHCHD2/PSME1/PSMA7/PSMB9/PKM/PSMB8/PSMB1/UCP2/NR4A2/PSME2/PSMA5/RORA/PSMA1/PSMA4/NFE2L2/PSMB3/PSMB2/ZFP36L1/PSMC5/PSMD8/RBPJ/PSMA2/RBX1/PSMD13/PSMD4/PSMC1/CARD16/PSMA3/PSMB4/PSMB6/PSMB7/PHB2/DDIT4/PSMD7/PMAIP1/RGCC/CCNA2	47
BP	GO:0016579	protein deubiquitination	41/846	283/18862	3.12723e-11	1.29502e-09	1.01907e-09	ACTB/RPS27A/UBA52/PSME1/PARK7/PSMA7/EIF3F/PSMB9/TNFAIP3/RHOA/PSMB8/UBXN1/PSMB1/NEDD8/PSME2/PSMA5/PSMA1/PSMA4/PSMB3/PSMB2/PSMC5/PSMD8/ENY2/PSMA2/TANK/PSMD13/TOMM20/PSMD4/BIRC3/PSMC1/SNX3/PSMA3/PSMB4/PSMB6/ADRM1/PSMB7/PSMD7/VCP/CCNA2/CLSPN/CDK1	41
BP	GO:0010833	telomere maintenance via telomere lengthening	21/846	80/18862	3.12927e-11	1.29502e-09	1.01907e-09	HNRNPA1/HNRNPC/HNRNPA2B1/HSP90AB1/PTGES3/HNRNPU/CCT3/XRCC5/CCT2/CCT6A/CCT4/CCT5/DHX36/TCP1/TERF2IP/NOP10/NHP2/CCT8/CCT7/PARP1/AURKB	21
BP	GO:0070555	response to interleukin-1	34/846	206/18862	4.27204e-11	1.75229e-09	1.37891e-09	RPS27A/UBA52/SKP1/PSME1/PSMA7/PSMB9/UBE2N/RBMX/PSMB8/PSMB1/ANXA1/PSME2/PSMA5/RORA/PSMA1/PSMA4/GBP2/PSMB3/PSMB2/PSMC5/PSMD8/PSMA2/TANK/RBX1/CCL5/PSMD13/PSMD4/PSMC1/PSMA3/PSMB4/PSMB6/PSMB7/CD47/PSMD7	34
BP	GO:0036293	response to decreased oxygen levels	47/846	360/18862	4.60213e-11	1.87113e-09	1.47243e-09	FABP1/HSP90B1/CLDN3/MALAT1/CXCR4/ENO1/LDHA/PGK1/RPS27A/UBA52/CHCHD2/PSME1/PSMA7/PSMB9/PKM/PSMB8/PSMB1/UCP2/NR4A2/PSME2/PSMA5/RORA/PSMA1/PSMA4/NFE2L2/PSMB3/PSMB2/ZFP36L1/PSMC5/PSMD8/RBPJ/PSMA2/RBX1/PSMD13/PSMD4/PSMC1/CARD16/PSMA3/PSMB4/PSMB6/PSMB7/PHB2/DDIT4/PSMD7/PMAIP1/RGCC/CCNA2	47
BP	GO:1904874	positive regulation of telomerase RNA localization to Cajal body	10/846	15/18862	7.65475e-11	3.0852e-09	2.4278e-09	CCT3/CCT2/CCT6A/CCT4/CCT5/TCP1/NOP10/NHP2/CCT8/CCT7	10
BP	GO:0044106	cellular amine metabolic process	29/846	158/18862	8.42311e-11	3.36561e-09	2.64846e-09	OAZ1/PSME1/PARK7/PSMA7/PSMB9/PSMB8/PSMB1/NR4A2/PSME2/PSMA5/PSMA1/PSMA4/PSMB3/PSMB2/PSMC5/PSMD8/PSMA2/ITGB2/AMD1/PSMD13/PSMD4/PSMC1/MTPN/PSMA3/PSMB4/PSMB6/PSMB7/PSMD7/ODC1	29
BP	GO:0051169	nuclear transport	45/846	343/18862	1.01739e-10	4.03042e-09	3.17161e-09	IFI27/HNRNPA1/RAN/NPM1/SRSF2/RPL23/SNRPB/SRSF3/HNRNPA2B1/HSP90AB1/RBM8A/PARK7/SRSF7/SNRPG/SRSF5/SNRPF/SNRPD2/MAGOH/SRRM1/SSB/AKAP13/ANP32B/SNRPD1/SLBP/SNRPE/HSPA9/KHDRBS1/RNPS1/TPR/BANF1/HCLS1/SRSF11/CALR/ENY2/EIF4A3/KPNA2/HMGA1/PPP1R12A/PSIP1/DDX39A/PHB2/NXT1/EIF5A/PPP1CC/GTSE1	45
BP	GO:0050821	protein stabilization	32/846	191/18862	1.07113e-10	4.20735e-09	3.31084e-09	HSPA1B/PFN1/GAPDH/RPL5/RPL23/RPS7/RPL11/HSP90AB1/PARK7/ATP1B3/PTGES3/SUMO1/CCT3/CCT2/CCT6A/CCT4/PDCL3/CCT5/TCP1/HSPD1/UBE2B/CDC37/ZNF207/CALR/AAK1/CCT8/CCT7/CAMLG/PHB2/CCNH/STK4/GTSE1	32
BP	GO:0070482	response to oxygen levels	48/846	385/18862	1.44153e-10	5.6147e-09	4.41832e-09	FABP1/HSP90B1/CLDN3/MALAT1/CXCR4/ENO1/LDHA/PGK1/RPS27A/UBA52/CHCHD2/PSME1/PSMA7/PSMB9/PKM/PSMB8/PSMB1/UCP2/ATP6V1G1/NR4A2/PSME2/PSMA5/RORA/PSMA1/PSMA4/NFE2L2/PSMB3/PSMB2/ZFP36L1/PSMC5/PSMD8/RBPJ/PSMA2/RBX1/PSMD13/PSMD4/PSMC1/CARD16/PSMA3/PSMB4/PSMB6/PSMB7/PHB2/DDIT4/PSMD7/PMAIP1/RGCC/CCNA2	48
BP	GO:2001233	regulation of apoptotic signaling pathway	45/846	348/18862	1.64821e-10	6.3662e-09	5.00968e-09	XBP1/ITM2C/HSPA1B/HERPUD1/HSPB1/LGALS3/ENO1/PPIA/HNRNPK/RPS7/RPS3/TPT1/RPL11/RPL26/SOD1/PTPRC/LCK/PARK7/FYN/HMGB2/DNAJA1/SFPQ/TNFAIP3/NR4A2/SLC25A5/PPP1CA/NFE2L2/PAK2/BCLAF1/NONO/GHITM/HDAC1/BAX/MCL1/CTSC/CD44/GNAI2/PARP1/VDAC2/PRDX2/PDIA3/STK4/PRELID1/PMAIP1/CD74	45
BP	GO:0009308	amine metabolic process	29/846	163/18862	1.8359e-10	7.03256e-09	5.53405e-09	OAZ1/PSME1/PARK7/PSMA7/PSMB9/PSMB8/PSMB1/NR4A2/PSME2/PSMA5/PSMA1/PSMA4/PSMB3/PSMB2/PSMC5/PSMD8/PSMA2/ITGB2/AMD1/PSMD13/PSMD4/PSMC1/MTPN/PSMA3/PSMB4/PSMB6/PSMB7/PSMD7/ODC1	29
BP	GO:0035567	non-canonical Wnt signaling pathway	28/846	153/18862	1.91208e-10	7.26435e-09	5.71646e-09	PFN1/CALM1/PSME1/PSMA7/PSMB9/RHOA/PSMB8/CDC42/PSMB1/PSME2/PSMA5/PSMA1/PSMA4/AP2M1/PSMB3/PSMB2/PSMC5/PSMD8/PSMA2/RNF213/PSMD13/PSMD4/PSMC1/PSMA3/PSMB4/PSMB6/PSMB7/PSMD7	28
BP	GO:0070646	protein modification by small protein removal	41/846	300/18862	1.97785e-10	7.4531e-09	5.86499e-09	ACTB/RPS27A/UBA52/PSME1/PARK7/PSMA7/EIF3F/PSMB9/TNFAIP3/RHOA/PSMB8/UBXN1/PSMB1/NEDD8/PSME2/PSMA5/PSMA1/PSMA4/PSMB3/PSMB2/PSMC5/PSMD8/ENY2/PSMA2/TANK/PSMD13/TOMM20/PSMD4/BIRC3/PSMC1/SNX3/PSMA3/PSMB4/PSMB6/ADRM1/PSMB7/PSMD7/VCP/CCNA2/CLSPN/CDK1	41
BP	GO:0000380	alternative mRNA splicing, via spliceosome	19/846	73/18862	3.19376e-10	1.1938e-08	9.3942e-09	HNRNPA1/DDX5/RBM8A/HNRNPM/SFPQ/SAP18/HNRNPU/MAGOH/RBMX/KHDRBS1/THRAP3/WTAP/RNPS1/RBM25/PTBP1/RBM17/MBNL1/PUF60/CELF2	19
BP	GO:0042775	mitochondrial ATP synthesis coupled electron transport	22/846	99/18862	3.59233e-10	1.33204e-08	1.0482e-08	CHCHD2/UQCRB/COX7C/PARK7/NDUFS5/CYCS/COX4I1/NDUFA4/COX6C/NDUFV2/COX8A/UQCRH/NDUFB8/UQCRFS1/UQCRC2/GHITM/NDUFA12/NDUFB9/COX7A2L/DGUOK/NDUFAB1/CDK1	22
BP	GO:1902903	regulation of supramolecular fiber organization	46/846	370/18862	3.85291e-10	1.41732e-08	1.11532e-08	HSPA1B/ID1/CORO1A/COTL1/ARPC1B/PFN1/TMSB4X/ARPC2/ACTG1/HSPA8/RPS3/ARPC3/PFDN5/CAPZB/PARK7/EVL/ACTR3/CIB1/ARPC4/GMFG/RHOA/TMSB10/CDC42/ARPC5/AKAP13/BRK1/VASP/CAPZA1/STMN1/ROCK1/WDR1/ARF1/ARF6/PAK2/PFDN2/HCLS1/MAPRE1/MTPN/SNX9/DBNL/CD47/FKBP4/MYADM/CORO1B/RGCC/TPX2	46
BP	GO:0060333	interferon-gamma-mediated signaling pathway	21/846	91/18862	4.28577e-10	1.56414e-08	1.23085e-08	HLA-A/HLA-B/HSP90AB1/HLA-E/HLA-C/B2M/SUMO1/HLA-DPB1/HLA-DRB1/JAK1/CDC37/GBP2/HLA-F/HLA-DRB5/HLA-DQB1/CD44/HLA-DRA/HLA-DPA1/HLA-DQA1/IRF1/NR1H2	21
BP	GO:0042773	ATP synthesis coupled electron transport	22/846	100/18862	4.41354e-10	1.59818e-08	1.25764e-08	CHCHD2/UQCRB/COX7C/PARK7/NDUFS5/CYCS/COX4I1/NDUFA4/COX6C/NDUFV2/COX8A/UQCRH/NDUFB8/UQCRFS1/UQCRC2/GHITM/NDUFA12/NDUFB9/COX7A2L/DGUOK/NDUFAB1/CDK1	22
BP	GO:0038095	Fc-epsilon receptor signaling pathway	29/846	169/18862	4.47803e-10	1.60897e-08	1.26613e-08	IGKC/IGLC3/IGLC2/JUN/CALM1/SKP1/PSME1/PSMA7/PSMB9/PSMB8/PSMB1/PSME2/PSMA5/PSMA1/PSMA4/PSMB3/PSMB2/PAK2/PSMC5/PSMD8/PSMA2/PSMD13/PSMD4/PSMC1/PSMA3/PSMB4/PSMB6/PSMB7/PSMD7	29
BP	GO:0140014	mitotic nuclear division	40/846	296/18862	4.63878e-10	1.6539e-08	1.30149e-08	HSPA1B/RAN/RPL24/HNRNPU/RHOA/CDC42/EML4/IK/BUB3/NUDC/RANBP1/TPR/BANF1/ZNF207/PPP2CA/CHMP1B/SMC3/LSM14A/SMC4/UBE2S/NAA50/PHB2/RGCC/PTTG1/MKI67/NUSAP1/AURKB/ZWINT/CCNB2/MAD2L1/UBE2C/CENPF/NUF2/CDCA5/TPX2/MYBL2/CDK1/CDT1/SMC2/NCAPG	40
BP	GO:0006278	RNA-dependent DNA biosynthetic process	19/846	75/18862	5.28688e-10	1.85642e-08	1.46085e-08	HNRNPA1/PPIA/HNRNPC/HSP90AB1/PTGES3/HNRNPU/CCT3/XRCC5/CCT2/CCT6A/CCT4/CCT5/TCP1/TERF2IP/NOP10/NHP2/CCT8/CCT7/AURKB	19
BP	GO:0042274	ribosomal small subunit biogenesis	19/846	75/18862	5.28688e-10	1.85642e-08	1.46085e-08	RPSA/NPM1/RPS7/RPS10/RPS17/RPS16/RPS27/RPS25/RPS6/RPS21/RPS8/RPS14/RPS28/RPS24/RPL38/RPS19/RPS5/SNU13/XRCC5	19
BP	GO:1903313	positive regulation of mRNA metabolic process	20/846	84/18862	6.15708e-10	2.14572e-08	1.68851e-08	BTG2/PABPC1/HSPA8/NCL/RBM3/RBMX/DHX36/CNOT6L/THRAP3/ROCK1/POLR2G/HNRNPR/ZFP36L1/ZFP36L2/ZC3HAV1/CIRBP/ZFP36/HNRNPD/SNW1/YTHDF2	20
BP	GO:1904851	positive regulation of establishment of protein localization to telomere	8/846	10/18862	6.58715e-10	2.27846e-08	1.79297e-08	CCT3/CCT2/CCT6A/CCT4/CCT5/TCP1/CCT8/CCT7	8
BP	GO:0007004	telomere maintenance via telomerase	18/846	68/18862	6.92011e-10	2.3759e-08	1.86964e-08	HNRNPA1/HNRNPC/HSP90AB1/PTGES3/HNRNPU/CCT3/XRCC5/CCT2/CCT6A/CCT4/CCT5/TCP1/TERF2IP/NOP10/NHP2/CCT8/CCT7/AURKB	18
BP	GO:0071897	DNA biosynthetic process	31/846	194/18862	7.05543e-10	2.40455e-08	1.89219e-08	HNRNPA1/PPIA/HNRNPC/RPS27A/UBA52/HNRNPA2B1/HSP90AB1/PTGES3/HNRNPU/CCT3/XRCC5/CCT2/CCT6A/CCT4/CCT5/TCP1/TERF2IP/NOP10/NHP2/HNRNPD/CCT8/CCT7/RPA3/UBE2L6/VCP/RGCC/TYMS/TK1/AURKB/PCNA/CENPF	31
BP	GO:0042110	T cell activation	53/846	474/18862	8.81948e-10	2.98382e-08	2.34802e-08	XBP1/LGALS3/CORO1A/CD3D/HLA-A/LAPTM5/RPS3/RPS6/RPL22/SOD1/PTPRC/CD3E/LCK/CD7/HMGB1/HLA-E/CD2/CD3G/FYN/LCP1/MSN/IL7R/B2M/RAC2/GPR183/FKBP1A/RUNX3/CDC42/HLA-DPB1/HLA-DRB1/TNFRSF1B/ANXA1/RORA/HSPD1/CCND3/PAK2/ZFP36L1/ZFP36L2/CCL5/BAX/CD83/CD44/HLA-DRA/HLA-DPA1/RHOH/FOXP1/PRKAR1A/CD47/PRDX2/JMJD6/PRELID1/IRF1/CD74	53
BP	GO:0010565	regulation of cellular ketone metabolic process	30/846	185/18862	9.23776e-10	3.10268e-08	2.44156e-08	FABP1/OAZ1/PSME1/PARK7/PSMA7/PSMB9/PSMB8/PSMB1/ELOVL5/ANXA1/PSME2/PSMA5/PSMA1/PSMA4/PSMB3/PSMB2/PSMC5/PSMD8/PSMA2/PSMD13/PSMD4/PSMC1/PSMA3/PSMB4/PSMB6/PSMB7/PSMD7/ODC1/NR1H2/CD74	30
BP	GO:1904872	regulation of telomerase RNA localization to Cajal body	10/846	18/18862	9.86102e-10	3.28819e-08	2.58754e-08	CCT3/CCT2/CCT6A/CCT4/CCT5/TCP1/NOP10/NHP2/CCT8/CCT7	10
BP	GO:0045727	positive regulation of translation	25/846	133/18862	1.00002e-09	3.31077e-08	2.6053e-08	PABPC1/NPM1/RPL5/RPL30/RPL26/RPS4X/RPS9/EIF3E/EEF2/PKM/RBM3/CNBP/EIF4G2/EIF3D/DHX36/KHDRBS1/C1QBP/POLR2G/EIF4A3/VIM/CCL5/CIRBP/HNRNPD/YTHDF2/EIF5A	25
BP	GO:0034341	response to interferon-gamma	31/846	197/18862	1.04008e-09	3.419e-08	2.69047e-08	HLA-A/GAPDH/HLA-B/RPL13A/IFITM2/HSP90AB1/HLA-E/HLA-C/B2M/ACTR3/SUMO1/CDC42/HLA-DPB1/HLA-DRB1/JAK1/CDC37/GBP2/KIF5B/HLA-F/VIM/CCL5/HLA-DRB5/HLA-DQB1/CD44/HLA-DRA/HLA-DPA1/CD47/HLA-DQA1/IRF1/NR1H2/CD74	31
BP	GO:0071346	cellular response to interferon-gamma	29/846	177/18862	1.37417e-09	4.48539e-08	3.52964e-08	HLA-A/GAPDH/HLA-B/RPL13A/HSP90AB1/HLA-E/HLA-C/B2M/ACTR3/SUMO1/CDC42/HLA-DPB1/HLA-DRB1/JAK1/CDC37/GBP2/KIF5B/HLA-F/VIM/CCL5/HLA-DRB5/HLA-DQB1/CD44/HLA-DRA/HLA-DPA1/CD47/HLA-DQA1/IRF1/NR1H2	29
BP	GO:0006446	regulation of translational initiation	19/846	80/18862	1.72821e-09	5.60156e-08	4.40798e-08	HSPB1/NPM1/EIF1/RPL13A/EIF3E/EIF3H/EIF3K/EIF4G2/PPP1CA/KHDRBS1/EIF4H/POLR2G/TPR/EIF1B/EIF4B/CCL5/PAIP2/EIF5/YTHDF2	19
BP	GO:0031349	positive regulation of defense response	44/846	361/18862	1.74383e-09	5.61294e-08	4.41693e-08	NEAT1/RPS19/SKP1/HMGB1/HLA-E/PSME1/PARK7/PSMA7/FYN/HMGB2/PSMB9/SFPQ/GPSM3/XRCC5/PSMB8/XRCC6/PSMB1/PSME2/PSMA5/PSMA1/PSMA4/PSMB3/IFI16/PSMB2/PAK2/PSMC5/PSMD8/HLA-F/PSMA2/NONO/CCL5/LSM14A/PSMD13/PSMD4/PSMC1/CTSC/PSMA3/PSMB4/PSMB6/PSMB7/CD47/PDCD4/PSMD7/ICAM3	44
BP	GO:0033044	regulation of chromosome organization	37/846	273/18862	1.92622e-09	6.15726e-08	4.84526e-08	HNRNPA1/HNRNPC/HNRNPA2B1/SFPQ/HNRNPU/UBE2N/CCT3/XRCC5/CCT2/CCT6A/CCT4/KMT2E/CCT5/DHX36/TCP1/IK/SSBP1/TERF2IP/BUB3/TPR/ZNF207/HNRNPD/CCT8/CCT7/PPHLN1/PARP1/SNW1/PTTG1/AURKB/ZWINT/MAD2L1/UBE2C/CENPF/TOP2A/CDCA5/PHF19/CDT1	37
BP	GO:0090670	RNA localization to Cajal body	10/846	19/18862	1.99805e-09	6.21542e-08	4.89103e-08	CCT3/CCT2/CCT6A/CCT4/CCT5/TCP1/NOP10/NHP2/CCT8/CCT7	10
BP	GO:0090671	telomerase RNA localization to Cajal body	10/846	19/18862	1.99805e-09	6.21542e-08	4.89103e-08	CCT3/CCT2/CCT6A/CCT4/CCT5/TCP1/NOP10/NHP2/CCT8/CCT7	10
BP	GO:0090672	telomerase RNA localization	10/846	19/18862	1.99805e-09	6.21542e-08	4.89103e-08	CCT3/CCT2/CCT6A/CCT4/CCT5/TCP1/NOP10/NHP2/CCT8/CCT7	10
BP	GO:0090685	RNA localization to nucleus	10/846	19/18862	1.99805e-09	6.21542e-08	4.89103e-08	CCT3/CCT2/CCT6A/CCT4/CCT5/TCP1/NOP10/NHP2/CCT8/CCT7	10
BP	GO:0070203	regulation of establishment of protein localization to telomere	8/846	11/18862	2.31995e-09	7.07433e-08	5.56692e-08	CCT3/CCT2/CCT6A/CCT4/CCT5/TCP1/CCT8/CCT7	8
BP	GO:1904869	regulation of protein localization to Cajal body	8/846	11/18862	2.31995e-09	7.07433e-08	5.56692e-08	CCT3/CCT2/CCT6A/CCT4/CCT5/TCP1/CCT8/CCT7	8
BP	GO:1904871	positive regulation of protein localization to Cajal body	8/846	11/18862	2.31995e-09	7.07433e-08	5.56692e-08	CCT3/CCT2/CCT6A/CCT4/CCT5/TCP1/CCT8/CCT7	8
BP	GO:0000381	regulation of alternative mRNA splicing, via spliceosome	16/846	57/18862	2.39818e-09	7.23276e-08	5.6916e-08	HNRNPA1/DDX5/RBM8A/SAP18/HNRNPU/MAGOH/RBMX/KHDRBS1/THRAP3/WTAP/RNPS1/RBM25/PTBP1/MBNL1/PUF60/CELF2	16
BP	GO:1904358	positive regulation of telomere maintenance via telomere lengthening	13/846	36/18862	2.40312e-09	7.23276e-08	5.6916e-08	HNRNPA1/HNRNPA2B1/CCT3/XRCC5/CCT2/CCT6A/CCT4/CCT5/DHX36/TCP1/CCT8/CCT7/AURKB	13
BP	GO:0048863	stem cell differentiation	35/846	251/18862	2.46893e-09	7.38289e-08	5.80974e-08	PTPRC/PSME1/PSMA7/PSMB9/HNRNPU/XRCC5/PSMB8/PSMB1/PSME2/DHX36/PSMA5/HSPA9/PSMA1/PSMA4/NFE2L2/PSMB3/PSMB2/PSMC5/ZFP36L2/PSMD8/RBPJ/PSMA2/ANXA6/PSMD13/PSMD4/PSMC1/PDCD6/PSMA3/PSMB4/OCIAD2/PSMB6/PSMB7/YTHDF2/PSMD7/PHF5A	35
BP	GO:2001242	regulation of intrinsic apoptotic signaling pathway	27/846	160/18862	2.60764e-09	7.74769e-08	6.0968e-08	XBP1/HERPUD1/HSPB1/ENO1/PPIA/HNRNPK/RPS7/RPS3/TPT1/RPL11/RPL26/SOD1/LCK/PARK7/DNAJA1/SFPQ/NFE2L2/BCLAF1/NONO/HDAC1/BAX/MCL1/CD44/PARP1/VDAC2/PMAIP1/CD74	27
BP	GO:0006913	nucleocytoplasmic transport	42/846	340/18862	2.73745e-09	8.08159e-08	6.35956e-08	IFI27/HNRNPA1/RAN/NPM1/SRSF2/RPL23/SNRPB/SRSF3/HNRNPA2B1/HSP90AB1/RBM8A/PARK7/SRSF7/SNRPG/SRSF5/SNRPF/SNRPD2/MAGOH/SRRM1/SSB/AKAP13/ANP32B/SNRPD1/SLBP/SNRPE/HSPA9/KHDRBS1/RNPS1/TPR/HCLS1/SRSF11/CALR/ENY2/EIF4A3/KPNA2/PPP1R12A/DDX39A/PHB2/NXT1/EIF5A/PPP1CC/GTSE1	42
BP	GO:0050657	nucleic acid transport	30/846	198/18862	4.82659e-09	1.39932e-07	1.10115e-07	HNRNPA1/RAN/NPM1/SRSF2/SRSF3/YBX1/HNRNPA2B1/RBM8A/SRSF7/SFPQ/HNRNPU/SRSF5/MAGOH/SRRM1/G3BP2/SSB/SLBP/KHDRBS1/RNPS1/TPR/ZFP36L1/SRSF11/ENY2/EIF4A3/TOMM20/ZFP36/MRPL18/DDX39A/NXT1/EIF5A	30
BP	GO:0050658	RNA transport	30/846	198/18862	4.82659e-09	1.39932e-07	1.10115e-07	HNRNPA1/RAN/NPM1/SRSF2/SRSF3/YBX1/HNRNPA2B1/RBM8A/SRSF7/SFPQ/HNRNPU/SRSF5/MAGOH/SRRM1/G3BP2/SSB/SLBP/KHDRBS1/RNPS1/TPR/ZFP36L1/SRSF11/ENY2/EIF4A3/TOMM20/ZFP36/MRPL18/DDX39A/NXT1/EIF5A	30
BP	GO:0034470	ncRNA processing	46/846	400/18862	4.83046e-09	1.39932e-07	1.10115e-07	RPL5/RPS7/RPL27/RPS17/RPS16/RPS27/RPS25/RPS6/RPL10A/RPL14/RPS21/RPL7/RPL11/RPS2/RPL26/RPS8/RPL7A/RPS14/RPS28/RPL35A/RPS24/RPS19/RPS9/HNRNPA2B1/RPL35/DDX21/RSL1D1/SSB/SNU13/PA2G4/FBL/NOP58/TRMT112/NSA2/LYAR/NOP10/DDX27/EIF4A3/NOP56/RPL7L1/NHP2/DDX18/HSD17B10/WBP11/WDR74/ISG20	46
BP	GO:1904356	regulation of telomere maintenance via telomere lengthening	16/846	60/18862	5.46082e-09	1.57211e-07	1.23712e-07	HNRNPA1/HNRNPC/HNRNPA2B1/HNRNPU/CCT3/XRCC5/CCT2/CCT6A/CCT4/CCT5/DHX36/TCP1/CCT8/CCT7/PARP1/AURKB	16
BP	GO:0070202	regulation of establishment of protein localization to chromosome	8/846	12/18862	6.68527e-09	1.87795e-07	1.4778e-07	CCT3/CCT2/CCT6A/CCT4/CCT5/TCP1/CCT8/CCT7	8
BP	GO:1903405	protein localization to nuclear body	8/846	12/18862	6.68527e-09	1.87795e-07	1.4778e-07	CCT3/CCT2/CCT6A/CCT4/CCT5/TCP1/CCT8/CCT7	8
BP	GO:1904816	positive regulation of protein localization to chromosome, telomeric region	8/846	12/18862	6.68527e-09	1.87795e-07	1.4778e-07	CCT3/CCT2/CCT6A/CCT4/CCT5/TCP1/CCT8/CCT7	8
BP	GO:1904867	protein localization to Cajal body	8/846	12/18862	6.68527e-09	1.87795e-07	1.4778e-07	CCT3/CCT2/CCT6A/CCT4/CCT5/TCP1/CCT8/CCT7	8
BP	GO:0043254	regulation of protein-containing complex assembly	49/846	446/18862	6.89344e-09	1.91859e-07	1.50978e-07	HSPA1B/LGALS3/CORO1A/COTL1/ARPC1B/PFN1/TMSB4X/ARPC2/HSPA8/RPS3/ARPC3/RPL13A/HMGB1/CAPZB/PARK7/LCP1/MSN/EVL/ACTR3/ARPC4/SUMO1/GMFG/TMSB10/CDC42/ARPC5/BRK1/VASP/CAPZA1/STMN1/ARF1/ARF6/DUT/PSMC5/HCLS1/RBX1/MAPRE1/BAX/MTPN/SNX9/DBNL/PARP1/VDAC2/RPA3/FKBP4/VCP/MYADM/CORO1B/NR1H2/CDT1	49
BP	GO:0051236	establishment of RNA localization	30/846	201/18862	6.91273e-09	1.91859e-07	1.50978e-07	HNRNPA1/RAN/NPM1/SRSF2/SRSF3/YBX1/HNRNPA2B1/RBM8A/SRSF7/SFPQ/HNRNPU/SRSF5/MAGOH/SRRM1/G3BP2/SSB/SLBP/KHDRBS1/RNPS1/TPR/ZFP36L1/SRSF11/ENY2/EIF4A3/TOMM20/ZFP36/MRPL18/DDX39A/NXT1/EIF5A	30
BP	GO:0046034	ATP metabolic process	39/846	313/18862	7.94551e-09	2.19211e-07	1.72501e-07	HSPA1B/ENO1/TMSB4X/LDHA/GAPDH/PGK1/HSPA8/CHCHD2/UQCRB/COX7C/PARK7/ALDOA/NDUFS5/PKM/CYCS/COX4I1/PGAM1/NDUFA4/TPI1/COX6C/NDUFV2/COX8A/UQCRH/TPR/NDUFB8/UQCRFS1/UQCRC2/GHITM/NDUFA12/NDUFB9/COX7A2L/NUDT5/DGUOK/PARP1/DDIT4/OLA1/VCP/NDUFAB1/CDK1	39
BP	GO:0007015	actin filament organization	48/846	435/18862	8.5627e-09	2.33712e-07	1.83912e-07	HSP90B1/ID1/CORO1A/COTL1/ARPC1B/PFN1/TMSB4X/ARPC2/ACTG1/CFL1/ARPC3/CAPZB/LCP1/TPM3/EVL/RHOG/ALDOA/ACTR3/RAC2/ARPC4/GMFG/RHOA/TMSB10/CDC42/ARPC5/EZR/BRK1/VASP/CAPZA1/STMN1/ROCK1/WDR1/WIPF1/ARF1/ARF6/PAK2/HCLS1/TPM4/MTPN/SNX9/RHOH/DBNL/CD47/SH3KBP1/MARCKSL1/MYADM/CORO1B/RGCC	48
BP	GO:0090263	positive regulation of canonical Wnt signaling pathway	25/846	147/18862	8.57197e-09	2.33712e-07	1.83912e-07	PSME1/PSMA7/PSMB9/PSMB8/PSMB1/PSME2/PSMA5/PSMA1/UBE2B/PSMA4/PSMB3/PSMB2/PSMC5/PSMD8/RBPJ/PSMA2/PSMD13/PSMD4/PSMC1/PSMA3/PSMB4/PSMB6/PSMB7/PSMD7/VCP	25
BP	GO:0032204	regulation of telomere maintenance	18/846	79/18862	9.3911e-09	2.54548e-07	2.00309e-07	HNRNPA1/HNRNPC/HNRNPA2B1/HNRNPU/CCT3/XRCC5/CCT2/CCT6A/CCT4/CCT5/DHX36/TCP1/TERF2IP/HNRNPD/CCT8/CCT7/PARP1/AURKB	18
BP	GO:0022904	respiratory electron transport chain	22/846	117/18862	9.98273e-09	2.69011e-07	2.1169e-07	CHCHD2/UQCRB/COX7C/PARK7/NDUFS5/CYCS/COX4I1/NDUFA4/COX6C/NDUFV2/COX8A/UQCRH/NDUFB8/UQCRFS1/UQCRC2/GHITM/NDUFA12/NDUFB9/COX7A2L/DGUOK/NDUFAB1/CDK1	22
BP	GO:0000027	ribosomal large subunit assembly	11/846	28/18862	1.47587e-08	3.95414e-07	3.11158e-07	RPL5/RPL23A/RPL6/RPL11/RPL24/RPLP0/RPL3/RPL38/RPL10/RSL24D1/MRPL20	11
BP	GO:0034250	positive regulation of cellular amide metabolic process	26/846	163/18862	1.7253e-08	4.59585e-07	3.61656e-07	PABPC1/NPM1/RPL5/RPL30/RPL26/RPS4X/RPS9/EIF3E/EEF2/PKM/RBM3/CNBP/EIF4G2/EIF3D/DHX36/KHDRBS1/NFE2L2/C1QBP/POLR2G/EIF4A3/VIM/CCL5/CIRBP/HNRNPD/YTHDF2/EIF5A	26
BP	GO:0097193	intrinsic apoptotic signaling pathway	36/846	283/18862	1.73841e-08	4.60431e-07	3.62322e-07	XBP1/HERPUD1/HSPB1/ENO1/PPIA/HNRNPK/RPS7/RPS3/DDX5/TPT1/RPL11/RPL26/SOD1/LCK/PARK7/HINT1/DNAJA1/SFPQ/ARL6IP5/TNFRSF1B/NFE2L2/IFI16/BCLAF1/NONO/HDAC1/BAX/MCL1/CD44/CRIP1/PARP1/SNW1/VDAC2/DDIT4/CASP4/PMAIP1/CD74	36
BP	GO:2000027	regulation of animal organ morphogenesis	27/846	176/18862	2.15779e-08	5.6826e-07	4.47174e-07	PFN1/PSME1/PSMA7/PSMB9/RHOA/PSMB8/CDC42/PSMB1/PSME2/PSMA5/PSMA1/PSMA4/AP2M1/PSMB3/PSMB2/PSMC5/PSMD8/PSMA2/PSMD13/PSMD4/PSMC1/PSMA3/PSMB4/PSMB6/PSMB7/PHB2/PSMD7	27
BP	GO:0110053	regulation of actin filament organization	35/846	273/18862	2.24592e-08	5.88125e-07	4.62807e-07	ID1/CORO1A/COTL1/ARPC1B/PFN1/TMSB4X/ARPC2/ACTG1/ARPC3/CAPZB/EVL/ACTR3/ARPC4/GMFG/RHOA/TMSB10/CDC42/ARPC5/BRK1/VASP/CAPZA1/STMN1/ROCK1/WDR1/ARF1/ARF6/PAK2/HCLS1/MTPN/SNX9/DBNL/CD47/MYADM/CORO1B/RGCC	35
BP	GO:0032956	regulation of actin cytoskeleton organization	41/846	352/18862	2.32288e-08	6.04863e-07	4.75978e-07	ID1/ARHGDIB/CORO1A/COTL1/ARPC1B/PFN1/TMSB4X/ARPC2/ACTG1/ARPC3/CAPZB/EVL/RHOG/ACTR3/RAC2/ARPC4/GMFG/RHOA/TMSB10/CDC42/ARPC5/AKAP13/BRK1/VASP/CAPZA1/ARHGDIA/STMN1/ROCK1/WDR1/ARF1/ARF6/PAK2/HCLS1/MTPN/SNX9/RHOH/DBNL/CD47/MYADM/CORO1B/RGCC	41
BP	GO:0000280	nuclear division	47/846	436/18862	2.54319e-08	6.58529e-07	5.18209e-07	HSPA1B/RAN/RPL24/ACTR3/HNRNPU/RHOA/CDC42/EML4/UBE2B/IK/CKS2/BUB3/NUDC/RANBP1/TPR/BANF1/ZNF207/CALR/PPP2CA/CHMP1B/SMC3/LSM14A/PSMD13/SMC4/UBE2S/PRKAR1A/NAA50/PHB2/RGCC/PTTG1/MKI67/NUSAP1/AURKB/ZWINT/CCNB2/MAD2L1/UBE2C/CENPF/NUF2/TOP2A/CDCA5/TPX2/MYBL2/CDK1/CDT1/SMC2/NCAPG	47
BP	GO:0051168	nuclear export	29/846	201/18862	2.66869e-08	6.8162e-07	5.36379e-07	IFI27/HNRNPA1/RAN/NPM1/SRSF2/SRSF3/HNRNPA2B1/RBM8A/PARK7/SRSF7/SRSF5/MAGOH/SRRM1/SSB/AKAP13/ANP32B/SLBP/HSPA9/KHDRBS1/RNPS1/TPR/SRSF11/CALR/ENY2/EIF4A3/DDX39A/NXT1/EIF5A/GTSE1	29
BP	GO:0032271	regulation of protein polymerization	31/846	225/18862	2.67486e-08	6.8162e-07	5.36379e-07	HSPA1B/CORO1A/COTL1/ARPC1B/PFN1/TMSB4X/ARPC2/RPS3/ARPC3/CAPZB/EVL/ACTR3/ARPC4/GMFG/TMSB10/ARPC5/BRK1/VASP/CAPZA1/STMN1/ARF1/ARF6/HCLS1/MAPRE1/MTPN/SNX9/DBNL/VDAC2/FKBP4/MYADM/CORO1B	31
BP	GO:0006909	phagocytosis	43/846	381/18862	2.67648e-08	6.8162e-07	5.36379e-07	IGHA1/IGKC/IGHA2/IGLC3/IGLC2/IGHG3/IGHG1/CORO1A/ACTB/ARPC1B/ARPC2/ACTG1/ARPC3/SOD1/PTPRC/HSP90AB1/HMGB1/TRBC2/CD3G/FYN/RHOG/ACTR3/RAC2/ARPC4/CD247/TRBC1/CDC42/ARPC5/ANXA1/BRK1/WIPF1/RAP1A/LYAR/CDC42SE2/CALR/ITGB2/IL2RG/SNX3/RHOH/C1orf43/CD47/JMJD6/ICAM3	43
BP	GO:0090090	negative regulation of canonical Wnt signaling pathway	27/846	179/18862	3.10965e-08	7.87607e-07	6.19783e-07	PFDN5/PSME1/PSMA7/PSMB9/PSMB8/PSMB1/PSME2/PSMA5/PSMA1/PSMA4/PSMB3/CSNK1A1/PSMB2/PSMC5/PSMD8/PSMA2/RBX1/HDAC1/PSMD13/PSMD4/PSMC1/PSMA3/PSMB4/PSMB6/PSMB7/PSMD7/STK4	27
BP	GO:1900182	positive regulation of protein localization to nucleus	18/846	85/18862	3.19357e-08	8.04468e-07	6.33051e-07	RAN/HSP90AB1/PARK7/FYN/CCT3/CCT2/CCT6A/CCT4/CCT5/TCP1/LAMTOR5/TPR/HCLS1/CCT8/CCT7/PARP1/CDK1/GTSE1	18
BP	GO:0032206	positive regulation of telomere maintenance	14/846	51/18862	3.29185e-08	8.24743e-07	6.49005e-07	HNRNPA1/HNRNPA2B1/CCT3/XRCC5/CCT2/CCT6A/CCT4/CCT5/DHX36/TCP1/HNRNPD/CCT8/CCT7/AURKB	14
BP	GO:0015931	nucleobase-containing compound transport	33/846	253/18862	3.7163e-08	9.22624e-07	7.2603e-07	HNRNPA1/RAN/NPM1/SRSF2/SRSF3/YBX1/HNRNPA2B1/RBM8A/SRSF7/SFPQ/HNRNPU/SRSF5/MAGOH/SRRM1/G3BP2/SSB/SLC25A6/SLBP/SLC25A5/KHDRBS1/RNPS1/TPR/ZFP36L1/SRSF11/ENY2/EIF4A3/TOMM20/ZFP36/MRPL18/CD47/DDX39A/NXT1/EIF5A	33
BP	GO:1904814	regulation of protein localization to chromosome, telomeric region	8/846	14/18862	3.74225e-08	9.22624e-07	7.2603e-07	CCT3/CCT2/CCT6A/CCT4/CCT5/TCP1/CCT8/CCT7	8
BP	GO:1990173	protein localization to nucleoplasm	8/846	14/18862	3.74225e-08	9.22624e-07	7.2603e-07	CCT3/CCT2/CCT6A/CCT4/CCT5/TCP1/CCT8/CCT7	8
BP	GO:0002483	antigen processing and presentation of endogenous peptide antigen	9/846	19/18862	4.33627e-08	1.06342e-06	8.36824e-07	HLA-A/HLA-B/HLA-E/HLA-C/B2M/HLA-DRB1/TAP1/HLA-F/HLA-DRA	9
BP	GO:0032970	regulation of actin filament-based process	43/846	389/18862	4.89279e-08	1.19358e-06	9.39253e-07	ID1/ARHGDIB/CORO1A/COTL1/ARPC1B/PFN1/TMSB4X/ARPC2/ACTG1/ARPC3/CAPZB/EVL/RHOG/ACTR3/RAC2/ARPC4/GMFG/RHOA/TMSB10/CDC42/ARPC5/AKAP13/ABRACL/BRK1/VASP/CAPZA1/ARHGDIA/CNN2/STMN1/ROCK1/WDR1/ARF1/ARF6/PAK2/HCLS1/MTPN/SNX9/RHOH/DBNL/CD47/MYADM/CORO1B/RGCC	43
BP	GO:1903829	positive regulation of cellular protein localization	36/846	295/18862	5.11747e-08	1.24186e-06	9.77241e-07	LGALS3/RAN/YWHAB/TOMM7/HSP90AB1/PARK7/UBE2D3/FYN/MSN/RHOG/YWHAZ/RAC2/CIB1/CD247/CCT3/CCT2/CCT6A/CCT4/YWHAQ/EZR/CCT5/TCP1/UBE2L3/LAMTOR5/TPR/ARF6/KIF5B/HCLS1/ITGB2/CCT8/CCT7/PARP1/PMAIP1/CDK1/CDT1/GTSE1	36
BP	GO:0033119	negative regulation of RNA splicing	10/846	25/18862	5.52829e-08	1.33456e-06	1.05019e-06	HNRNPK/RPS13/RPS26/HNRNPA2B1/SRSF7/SAP18/RBMX/C1QBP/RNPS1/PTBP1	10
BP	GO:0000723	telomere maintenance	25/846	161/18862	5.59637e-08	1.344e-06	1.05762e-06	HNRNPA1/HNRNPC/HNRNPA2B1/HSP90AB1/PTGES3/HNRNPU/CCT3/XRCC5/CCT2/CCT6A/XRCC6/CCT4/CCT5/DHX36/TCP1/TERF2IP/NOP10/NHP2/HNRNPD/CCT8/CCT7/PARP1/RPA3/AURKB/PCNA	25
BP	GO:1903312	negative regulation of mRNA metabolic process	18/846	88/18862	5.63986e-08	1.34746e-06	1.06034e-06	PABPC1/HNRNPC/HNRNPK/YBX1/HNRNPA2B1/HNRNPA0/FUS/SRSF7/SAP18/HNRNPU/RBMX/C1QBP/THRAP3/RNPS1/PTBP1/CIRBP/ZFP36/HNRNPD	18
BP	GO:0002433	immune response-regulating cell surface receptor signaling pathway involved in phagocytosis	23/846	139/18862	5.69849e-08	1.34758e-06	1.06043e-06	IGKC/IGLC3/IGLC2/IGHG3/IGHG1/ACTB/ARPC1B/ARPC2/ACTG1/ARPC3/PTPRC/HSP90AB1/CD3G/FYN/ACTR3/ARPC4/CD247/CDC42/ARPC5/BRK1/WIPF1/RAP1A/CD47	23
BP	GO:0038096	Fc-gamma receptor signaling pathway involved in phagocytosis	23/846	139/18862	5.69849e-08	1.34758e-06	1.06043e-06	IGKC/IGLC3/IGLC2/IGHG3/IGHG1/ACTB/ARPC1B/ARPC2/ACTG1/ARPC3/PTPRC/HSP90AB1/CD3G/FYN/ACTR3/ARPC4/CD247/CDC42/ARPC5/BRK1/WIPF1/RAP1A/CD47	23
BP	GO:0007059	chromosome segregation	39/846	337/18862	6.08606e-08	1.43192e-06	1.12681e-06	RAN/RPS3/ACTR3/SFPQ/HNRNPU/CDC42/NR3C1/EML4/SLC25A5/UBE2B/IK/UBE2I/BUB3/NUDC/TPR/BANF1/ZNF207/CHMP1B/SMC3/SMC4/NAA50/PHB2/TOP1/PTTG1/MKI67/BIRC5/NUSAP1/AURKB/ZWINT/MAD2L1/UBE2C/CENPF/NUF2/TOP2A/CDCA5/SPC25/CDT1/SMC2/NCAPG	39
BP	GO:0038094	Fc-gamma receptor signaling pathway	23/846	140/18862	6.53467e-08	1.52971e-06	1.20376e-06	IGKC/IGLC3/IGLC2/IGHG3/IGHG1/ACTB/ARPC1B/ARPC2/ACTG1/ARPC3/PTPRC/HSP90AB1/CD3G/FYN/ACTR3/ARPC4/CD247/CDC42/ARPC5/BRK1/WIPF1/RAP1A/CD47	23
BP	GO:0062012	regulation of small molecule metabolic process	46/846	437/18862	7.33294e-08	1.70795e-06	1.34402e-06	FABP1/ENO1/RAN/TMSB4X/SOD1/OAZ1/HMGB1/PSME1/PARK7/PSMA7/PSMB9/PPP1CB/PGAM1/IDI1/PSMB8/PSMB1/ELOVL5/ANXA1/PSME2/PSMA5/RORA/PSMA1/PPP1CA/PSMA4/PSMB3/TPR/PSMB2/PSMC5/PSMD8/PSMA2/PSMD13/PSMD4/PSMC1/PSMA3/PSMB4/PARP1/PSMB6/PSMB7/DDIT4/PSMD7/ARPP19/ODC1/VCP/NR1H2/PMAIP1/CD74	46
BP	GO:0045333	cellular respiration	27/846	187/18862	7.89706e-08	1.83014e-06	1.44017e-06	CHCHD2/UQCRB/COX7C/PARK7/NDUFS5/CYCS/COX4I1/NDUFA4/COX6C/NDUFV2/COX8A/MDH2/UQCRH/NDUFB8/UQCRFS1/MDH1/UQCRC2/GHITM/NDUFA12/NDUFB9/COX7A2L/DGUOK/PRELID1/VCP/NDUFAB1/IDH2/CDK1	27
BP	GO:0019883	antigen processing and presentation of endogenous antigen	10/846	26/18862	8.62303e-08	1.98845e-06	1.56475e-06	HLA-A/HLA-B/HLA-E/HLA-C/B2M/HLA-DRB1/TAP1/HLA-F/HLA-DRA/CD74	10
BP	GO:0034502	protein localization to chromosome	18/846	91/18862	9.70499e-08	2.22686e-06	1.75236e-06	CCT3/XRCC5/CCT2/CCT6A/CCT4/CCT5/TCP1/IK/TERF2IP/BUB3/CCT8/CCT7/PPHLN1/VCP/AURKB/CDCA5/CDK1/CDT1	18
BP	GO:0019042	viral latency	7/846	11/18862	1.00402e-07	2.29243e-06	1.80395e-06	PPIA/XRCC5/XRCC6/NUCKS1/BANF1/HMGA1/PSIP1	7
BP	GO:0032212	positive regulation of telomere maintenance via telomerase	11/846	33/18862	1.08229e-07	2.45903e-06	1.93506e-06	HNRNPA1/CCT3/XRCC5/CCT2/CCT6A/CCT4/CCT5/TCP1/CCT8/CCT7/AURKB	11
BP	GO:0030177	positive regulation of Wnt signaling pathway	26/846	179/18862	1.21287e-07	2.74227e-06	2.15794e-06	PSME1/PSMA7/PSMB9/TNFAIP3/PSMB8/PSMB1/PSME2/PSMA5/PSMA1/UBE2B/PSMA4/PSMB3/PSMB2/PSMC5/PSMD8/RBPJ/PSMA2/PSMD13/PSMD4/PSMC1/PSMA3/PSMB4/PSMB6/PSMB7/PSMD7/VCP	26
BP	GO:0002431	Fc receptor mediated stimulatory signaling pathway	23/846	145/18862	1.26961e-07	2.84839e-06	2.24145e-06	IGKC/IGLC3/IGLC2/IGHG3/IGHG1/ACTB/ARPC1B/ARPC2/ACTG1/ARPC3/PTPRC/HSP90AB1/CD3G/FYN/ACTR3/ARPC4/CD247/CDC42/ARPC5/BRK1/WIPF1/RAP1A/CD47	23
BP	GO:0000028	ribosomal small subunit assembly	9/846	21/18862	1.2721e-07	2.84839e-06	2.24145e-06	RPSA/RPS10/RPS27/RPS14/RPS28/RPL38/RPS19/RPS5/XRCC5	9
BP	GO:2000573	positive regulation of DNA biosynthetic process	15/846	65/18862	1.34298e-07	2.97863e-06	2.34394e-06	HNRNPA1/HSP90AB1/PTGES3/CCT3/XRCC5/CCT2/CCT6A/CCT4/CCT5/TCP1/CCT8/CCT7/RGCC/AURKB/PCNA	15
BP	GO:0031334	positive regulation of protein-containing complex assembly	32/846	254/18862	1.34954e-07	2.97863e-06	2.34394e-06	HSPA1B/LGALS3/CORO1A/ARPC1B/PFN1/ARPC2/RPS3/ARPC3/PARK7/LCP1/MSN/EVL/ACTR3/ARPC4/SUMO1/GMFG/ARPC5/BRK1/VASP/ARF1/ARF6/PSMC5/RBX1/MAPRE1/BAX/SNX9/PARP1/RPA3/VCP/CORO1B/NR1H2/CDT1	32
BP	GO:0042180	cellular ketone metabolic process	32/846	254/18862	1.34954e-07	2.97863e-06	2.34394e-06	FABP1/OAZ1/PSME1/PARK7/PSMA7/PSMB9/TPI1/PSMB8/PSMB1/ELOVL5/ANXA1/PSME2/PSMA5/PSMA1/PSMA4/PSMB3/PSMB2/PSMC5/PSMD8/PSMA2/PSMD13/PSMD4/PSMC1/PSMA3/PSMB4/PSMB6/PSMB7/HSD17B10/PSMD7/ODC1/NR1H2/CD74	32
BP	GO:0051258	protein polymerization	35/846	294/18862	1.44856e-07	3.18202e-06	2.50399e-06	HSPA1B/CORO1A/COTL1/ARPC1B/PFN1/TMSB4X/ARPC2/RPS3/ARPC3/CAPZB/EVL/ACTR3/ARPC4/GMFG/TMSB10/ARPC5/BRK1/VASP/CAPZA1/STMN1/ARF1/ARF6/HCLS1/ZNF207/MAPRE1/MTPN/SNX9/DBNL/UBE2S/VDAC2/FKBP4/MYADM/CORO1B/UBE2C/TPX2	35
BP	GO:0030833	regulation of actin filament polymerization	25/846	169/18862	1.4755e-07	3.2205e-06	2.53428e-06	CORO1A/COTL1/ARPC1B/PFN1/TMSB4X/ARPC2/ARPC3/CAPZB/EVL/ACTR3/ARPC4/GMFG/TMSB10/ARPC5/BRK1/VASP/CAPZA1/ARF1/ARF6/HCLS1/MTPN/SNX9/DBNL/MYADM/CORO1B	25
BP	GO:0019081	viral translation	8/846	16/18862	1.47997e-07	3.2205e-06	2.53428e-06	EIF3F/EIF3L/SSB/EIF3D/PCBP2/EIF3G/PTBP1/EIF3A	8
BP	GO:0031647	regulation of protein stability	35/846	295/18862	1.57467e-07	3.41055e-06	2.68383e-06	HSPA1B/PFN1/GAPDH/RPL5/HSPA8/RPL23/RPS7/RPL11/TOMM7/HSP90AB1/PARK7/ATP1B3/PTGES3/SUMO1/CCT3/CCT2/CCT6A/CCT4/PDCL3/CCT5/TCP1/HSPD1/UBE2B/CDC37/CMTM6/ZNF207/CALR/AAK1/CCT8/CCT7/CAMLG/PHB2/CCNH/STK4/GTSE1	35
BP	GO:0000209	protein polyubiquitination	38/846	337/18862	1.76694e-07	3.80919e-06	2.99752e-06	IFI27/PPIA/RPS27A/UBA52/SKP1/PSME1/PSMA7/UBE2D3/PSMB9/UBE2N/TNFAIP3/PSMB8/PSMB1/UBE2D2/PSME2/PSMA5/PSMA1/UBE2B/PSMA4/UBE2L3/PSMB3/PSMB2/PSMC5/PSMD8/PSMA2/RBX1/RNF213/PSMD13/PSMD4/PSMC1/PSMA3/PSMB4/UBE2S/PSMB6/PSMB7/UBE2L6/PSMD7/UBE2C	38
BP	GO:0006119	oxidative phosphorylation	23/846	148/18862	1.8619e-07	3.99533e-06	3.144e-06	CHCHD2/UQCRB/COX7C/PARK7/NDUFS5/CYCS/COX4I1/NDUFA4/COX6C/NDUFV2/COX8A/UQCRH/NDUFB8/UQCRFS1/UQCRC2/GHITM/NDUFA12/NDUFB9/COX7A2L/DGUOK/VCP/NDUFAB1/CDK1	23
BP	GO:0006611	protein export from nucleus	26/846	183/18862	1.89817e-07	4.05439e-06	3.19047e-06	IFI27/RAN/NPM1/SRSF2/SRSF3/HNRNPA2B1/RBM8A/PARK7/SRSF7/SRSF5/MAGOH/SRRM1/SSB/ANP32B/SLBP/HSPA9/RNPS1/TPR/SRSF11/CALR/ENY2/EIF4A3/DDX39A/NXT1/EIF5A/GTSE1	26
BP	GO:0000470	maturation of LSU-rRNA	10/846	28/18862	1.96296e-07	4.17353e-06	3.28423e-06	RPL10A/RPL7/RPL7A/RPL35/RSL1D1/SNU13/NSA2/RPL7L1/NHP2/DDX18	10
BP	GO:0008064	regulation of actin polymerization or depolymerization	26/846	185/18862	2.36178e-07	4.99856e-06	3.93346e-06	CORO1A/COTL1/ARPC1B/PFN1/TMSB4X/ARPC2/ARPC3/CAPZB/EVL/ACTR3/ARPC4/GMFG/TMSB10/ARPC5/BRK1/VASP/CAPZA1/WDR1/ARF1/ARF6/HCLS1/MTPN/SNX9/DBNL/MYADM/CORO1B	26
BP	GO:2000278	regulation of DNA biosynthetic process	19/846	107/18862	2.58379e-07	5.44358e-06	4.28365e-06	HNRNPA1/HNRNPC/HNRNPA2B1/HSP90AB1/PTGES3/HNRNPU/CCT3/XRCC5/CCT2/CCT6A/CCT4/CCT5/TCP1/HNRNPD/CCT8/CCT7/RGCC/AURKB/PCNA	19
BP	GO:0032200	telomere organization	25/846	174/18862	2.61525e-07	5.48492e-06	4.31619e-06	HNRNPA1/HNRNPC/HNRNPA2B1/HSP90AB1/PTGES3/HNRNPU/CCT3/XRCC5/CCT2/CCT6A/XRCC6/CCT4/CCT5/DHX36/TCP1/TERF2IP/NOP10/NHP2/HNRNPD/CCT8/CCT7/PARP1/RPA3/AURKB/PCNA	25
BP	GO:0030832	regulation of actin filament length	26/846	186/18862	2.63098e-07	5.49306e-06	4.32259e-06	CORO1A/COTL1/ARPC1B/PFN1/TMSB4X/ARPC2/ARPC3/CAPZB/EVL/ACTR3/ARPC4/GMFG/TMSB10/ARPC5/BRK1/VASP/CAPZA1/WDR1/ARF1/ARF6/HCLS1/MTPN/SNX9/DBNL/MYADM/CORO1B	26
BP	GO:0000819	sister chromatid segregation	27/846	199/18862	2.87459e-07	5.97476e-06	4.70165e-06	RAN/SFPQ/HNRNPU/EML4/IK/BUB3/NUDC/TPR/ZNF207/CHMP1B/SMC3/SMC4/NAA50/PHB2/PTTG1/NUSAP1/AURKB/ZWINT/MAD2L1/UBE2C/CENPF/NUF2/TOP2A/CDCA5/CDT1/SMC2/NCAPG	27
BP	GO:1903320	regulation of protein modification by small protein conjugation or removal	30/846	237/18862	2.98455e-07	6.17562e-06	4.85971e-06	HSPA1B/HERPUD1/LAPTM5/RPL5/PPIA/RPL23/RPS7/RPS3/RPL11/RPS2/SKP1/HSP90AB1/PARK7/FYN/DNAJA1/UBE2N/TNFAIP3/FKBP1A/UBXN1/UBE2I/UBE2L3/TANK/RBX1/BIRC3/PDCD6/UBE2S/CAMLG/VCP/MAD2L1/UBE2C	30
BP	GO:0030178	negative regulation of Wnt signaling pathway	28/846	212/18862	3.06286e-07	6.30949e-06	4.96505e-06	PFDN5/PSME1/PSMA7/PSMB9/PSMB8/PSMB1/PSME2/PSMA5/PSMA1/PSMA4/PSMB3/CSNK1A1/PSMB2/PSMC5/PSMD8/PSMA2/RBX1/RNF213/HDAC1/PSMD13/PSMD4/PSMC1/PSMA3/PSMB4/PSMB6/PSMB7/PSMD7/STK4	28
BP	GO:0032210	regulation of telomere maintenance via telomerase	13/846	52/18862	3.39109e-07	6.92409e-06	5.44869e-06	HNRNPA1/HNRNPC/HNRNPU/CCT3/XRCC5/CCT2/CCT6A/CCT4/CCT5/TCP1/CCT8/CCT7/AURKB	13
BP	GO:0061014	positive regulation of mRNA catabolic process	13/846	52/18862	3.39109e-07	6.92409e-06	5.44869e-06	BTG2/PABPC1/DHX36/CNOT6L/ROCK1/POLR2G/HNRNPR/ZFP36L1/ZFP36L2/ZC3HAV1/ZFP36/HNRNPD/YTHDF2	13
BP	GO:0015980	energy derivation by oxidation of organic compounds	33/846	278/18862	3.50601e-07	7.12734e-06	5.60864e-06	CALM1/CHCHD2/UQCRB/HMGB1/COX7C/PARK7/NDUFS5/CYCS/COX4I1/PPP1CB/NDUFA4/COX6C/PPP1CA/NDUFV2/COX8A/MDH2/UQCRH/NDUFB8/UQCRFS1/MDH1/UQCRC2/GHITM/NDUFA12/NDUFB9/COX7A2L/DGUOK/PPP1R2/PRELID1/VCP/NDUFAB1/PPP1CC/IDH2/CDK1	33
BP	GO:0006405	RNA export from nucleus	22/846	142/18862	3.61716e-07	7.3212e-06	5.76119e-06	HNRNPA1/RAN/NPM1/SRSF2/SRSF3/HNRNPA2B1/RBM8A/SRSF7/SRSF5/MAGOH/SRRM1/SSB/SLBP/KHDRBS1/RNPS1/TPR/SRSF11/ENY2/EIF4A3/DDX39A/NXT1/EIF5A	22
BP	GO:0034660	ncRNA metabolic process	48/846	492/18862	3.7888e-07	7.63526e-06	6.00833e-06	RAN/RPL5/RPS7/RPL27/RPS17/RPS16/RPS27/RPS25/RPS6/RPL10A/RPL14/RPS21/RPL7/RPL11/RPS2/RPL26/RPS8/RPL7A/RPS14/RPS28/RPL35A/RPS24/RPS19/RPS9/HNRNPA2B1/RPL35/DDX21/RSL1D1/SSB/SNU13/PA2G4/FBL/NOP58/TRMT112/NSA2/PPA1/LYAR/NOP10/DDX27/EIF4A3/NOP56/RPL7L1/NHP2/DDX18/HSD17B10/WBP11/WDR74/ISG20	48
BP	GO:0008154	actin polymerization or depolymerization	28/846	215/18862	4.10414e-07	8.23493e-06	6.48022e-06	CORO1A/COTL1/ARPC1B/PFN1/TMSB4X/ARPC2/CFL1/ARPC3/CAPZB/EVL/ACTR3/ARPC4/GMFG/TMSB10/ARPC5/BRK1/VASP/CAPZA1/WDR1/WIPF1/ARF1/ARF6/HCLS1/MTPN/SNX9/DBNL/MYADM/CORO1B	28
BP	GO:0070198	protein localization to chromosome, telomeric region	10/846	30/18862	4.14115e-07	8.27338e-06	6.51048e-06	CCT3/XRCC5/CCT2/CCT6A/CCT4/CCT5/TCP1/TERF2IP/CCT8/CCT7	10
BP	GO:0070200	establishment of protein localization to telomere	8/846	18/18862	4.64372e-07	9.23761e-06	7.26925e-06	CCT3/CCT2/CCT6A/CCT4/CCT5/TCP1/CCT8/CCT7	8
BP	GO:0031396	regulation of protein ubiquitination	27/846	205/18862	5.25232e-07	1.04036e-05	8.18682e-06	HSPA1B/HERPUD1/LAPTM5/RPL5/PPIA/RPL23/RPS7/RPS3/RPL11/RPS2/SKP1/HSP90AB1/PARK7/FYN/DNAJA1/UBE2N/TNFAIP3/FKBP1A/UBXN1/UBE2L3/RBX1/BIRC3/PDCD6/UBE2S/CAMLG/MAD2L1/UBE2C	27
BP	GO:0017148	negative regulation of translation	27/846	206/18862	5.79222e-07	1.14242e-05	8.98994e-06	BTG2/GAPDH/NCL/RPS3/YBX1/RPL13A/EIF3E/DHX36/CNOT6L/ROCK1/TPR/SRP9/HNRNPR/ZFP36L1/ZFP36L2/CALR/EIF4A3/LSM14A/CIRBP/RGS2/ZFP36/HNRNPD/PAIP2/YTHDF2/DDX6/TYMS/DHFR	27
BP	GO:0052547	regulation of peptidase activity	45/846	455/18862	6.01369e-07	1.18108e-05	9.29412e-06	FABP1/HERPUD1/CLDN3/CLDN4/LAPTM5/GAPDH/RPS3/LCK/HMGB1/PSME1/PARK7/FYN/DNAJB6/SPOCK2/HSPE1/PSMB9/CYCS/CST7/PSMB8/ARL6IP5/UBXN1/ANP32B/PSME2/HSPD1/PEBP1/ROCK1/IFI16/LAMTOR5/PAK2/MBP/ARL6IP1/TANK/HDAC1/BAX/BIRC3/PDCD6/CD44/CARD16/PSMA3/ADRM1/SERPINB9/PRELID1/VCP/PMAIP1/PTTG1	45
BP	GO:0048285	organelle fission	47/846	486/18862	6.44731e-07	1.2609e-05	9.92224e-06	HSPA1B/RAN/RPL24/ACTR3/HNRNPU/RHOA/CDC42/EML4/UBE2B/IK/CKS2/BUB3/NUDC/RANBP1/TPR/BANF1/ZNF207/CALR/PPP2CA/CHMP1B/SMC3/LSM14A/PSMD13/SMC4/UBE2S/PRKAR1A/NAA50/PHB2/RGCC/PTTG1/MKI67/NUSAP1/AURKB/ZWINT/CCNB2/MAD2L1/UBE2C/CENPF/NUF2/TOP2A/CDCA5/TPX2/MYBL2/CDK1/CDT1/SMC2/NCAPG	47
BP	GO:0051251	positive regulation of lymphocyte activation	38/846	356/18862	7.09658e-07	1.38204e-05	1.08756e-05	IGHA1/IGKC/XBP1/IGHA2/IGLC3/IGLC2/IGHG3/IGHG1/CORO1A/HLA-A/RPS3/PTPRC/CD3E/LCK/HMGB1/TRBC2/HLA-E/FYN/IL7R/TRBC1/GPR183/XRCC6/RUNX3/CDC42/HLA-DPB1/HLA-DRB1/ANXA1/HSPD1/PAK2/HLA-F/CCL5/CD83/HLA-DRA/HLA-DPA1/RHOH/CD47/SH3KBP1/CD74	38
BP	GO:1904951	positive regulation of establishment of protein localization	36/846	328/18862	7.14908e-07	1.38644e-05	1.09102e-05	RAN/PPIA/YWHAB/TOMM7/OAZ1/HSP90AB1/UBE2D3/FYN/YWHAZ/RAC2/CIB1/CCT3/CCT2/CCT6A/CDC42/CCT4/HLA-DRB1/YWHAQ/ANP32B/EZR/CCT5/DYNLL1/TCP1/UBE2L3/ARF1/TPR/ARF6/KIF5B/HCLS1/ITGB2/MPC2/CCT8/CCT7/NR1H2/PMAIP1/GTSE1	36
BP	GO:0051098	regulation of binding	38/846	357/18862	7.60895e-07	1.46948e-05	1.15636e-05	JUN/ID1/ACTB/RAN/TMSB4X/CALM1/RPL11/HSP90AB1/HMGB1/EIF3E/PARK7/B2M/HMGB2/SUMO1/FKBP1A/CDC42/EIF3D/NUCKS1/PPP1CA/STMN1/ROCK1/CALM3/IFI16/CSNK1A1/LAMTOR5/EIF4A3/PPP2CA/GZMA/MAPRE1/PBXIP1/BAX/CARD16/GTF2B/PARP1/SUMO3/STK4/AURKB/CDT1	38
BP	GO:0002696	positive regulation of leukocyte activation	41/846	401/18862	8.08972e-07	1.55585e-05	1.22432e-05	IGHA1/IGKC/XBP1/IGHA2/IGLC3/IGLC2/IGHG3/IGHG1/CORO1A/HLA-A/RPS3/PTPRC/CD3E/LCK/HMGB1/TRBC2/HLA-E/CD2/FYN/IL7R/TRBC1/GPR183/XRCC6/RUNX3/CDC42/HLA-DPB1/HLA-DRB1/ANXA1/HSPD1/PAK2/HLA-F/ITGB2/CCL5/CD83/CTSC/HLA-DRA/HLA-DPA1/RHOH/CD47/SH3KBP1/CD74	41
BP	GO:0051054	positive regulation of DNA metabolic process	26/846	198/18862	9.00541e-07	1.7248e-05	1.35728e-05	HNRNPA1/RPS3/PTPRC/HNRNPA2B1/HSP90AB1/HMGB1/FUS/PTGES3/UBE2N/CCT3/XRCC5/CCT2/CCT6A/CCT4/CCT5/DHX36/TCP1/UBE2B/BAX/HNRNPD/CCT8/CCT7/PARP1/RGCC/AURKB/PCNA	26
BP	GO:0010639	negative regulation of organelle organization	37/846	346/18862	9.49336e-07	1.81077e-05	1.42493e-05	CORO1A/HNRNPA1/PFN1/TMSB4X/NPM1/HNRNPC/CAPZB/CIB1/HNRNPU/GMFG/TMSB10/SLC25A5/IK/TERF2IP/CAPZA1/BUB3/STMN1/TPR/PAK2/ZNF207/MAPRE1/GHITM/MTPN/PRKAR1A/PARP1/PRELID1/FKBP4/MYADM/CORO1B/PTTG1/AURKB/ZWINT/MAD2L1/CENPF/TOP2A/TPX2/CDT1	37
BP	GO:0030041	actin filament polymerization	25/846	188/18862	1.14875e-06	2.18216e-05	1.71718e-05	CORO1A/COTL1/ARPC1B/PFN1/TMSB4X/ARPC2/ARPC3/CAPZB/EVL/ACTR3/ARPC4/GMFG/TMSB10/ARPC5/BRK1/VASP/CAPZA1/ARF1/ARF6/HCLS1/MTPN/SNX9/DBNL/MYADM/CORO1B	25
BP	GO:0060249	anatomical structure homeostasis	45/846	466/18862	1.16158e-06	2.19751e-05	1.72926e-05	JCHAIN/IGHA1/IGKC/IGHA2/CLDN3/IGHG3/TFF3/HSPB1/CORO1A/ACTB/HNRNPA1/ACTG1/HNRNPC/SOD1/HNRNPA2B1/HSP90AB1/B2M/PTGES3/ALDOA/RAC2/HNRNPU/CCT3/TNFAIP3/XRCC5/STRAP/CCT2/CCT6A/XRCC6/CCT4/CCT5/DHX36/TCP1/TERF2IP/NOP10/MBP/PRDX1/BAX/NHP2/HNRNPD/CCT8/CCT7/PARP1/RPA3/AURKB/PCNA	45
BP	GO:0000070	mitotic sister chromatid segregation	23/846	164/18862	1.20313e-06	2.25769e-05	1.77662e-05	RAN/HNRNPU/EML4/IK/BUB3/NUDC/TPR/ZNF207/CHMP1B/SMC4/NAA50/PTTG1/NUSAP1/AURKB/ZWINT/MAD2L1/UBE2C/CENPF/NUF2/CDCA5/CDT1/SMC2/NCAPG	23
BP	GO:2001252	positive regulation of chromosome organization	23/846	164/18862	1.20313e-06	2.25769e-05	1.77662e-05	HNRNPA1/HNRNPA2B1/SFPQ/UBE2N/CCT3/XRCC5/CCT2/CCT6A/CCT4/KMT2E/CCT5/DHX36/TCP1/SSBP1/TPR/HNRNPD/CCT8/CCT7/PPHLN1/SNW1/AURKB/PHF19/CDT1	23
BP	GO:0048025	negative regulation of mRNA splicing, via spliceosome	8/846	20/18862	1.2338e-06	2.30591e-05	1.81456e-05	HNRNPK/HNRNPA2B1/SRSF7/SAP18/RBMX/C1QBP/RNPS1/PTBP1	8
BP	GO:0071426	ribonucleoprotein complex export from nucleus	20/846	130/18862	1.36556e-06	2.54192e-05	2.00029e-05	RAN/NPM1/SRSF2/SRSF3/HNRNPA2B1/RBM8A/SRSF7/SRSF5/MAGOH/SRRM1/SSB/SLBP/RNPS1/TPR/SRSF11/ENY2/EIF4A3/DDX39A/NXT1/EIF5A	20
BP	GO:0000288	nuclear-transcribed mRNA catabolic process, deadenylation-dependent decay	15/846	77/18862	1.38236e-06	2.5629e-05	2.01679e-05	BTG2/PABPC1/DHX36/CNOT6L/POLR2G/ZFP36L1/LSM7/ZFP36L2/LSM4/LSM2/ZFP36/LSM3/LSM1/DDX6/LSM5	15
BP	GO:0051052	regulation of DNA metabolic process	37/846	353/18862	1.5379e-06	2.83991e-05	2.23478e-05	HNRNPA1/NPM1/HNRNPC/RPS3/PTPRC/HNRNPA2B1/HSP90AB1/HMGB1/DEK/FUS/IL7R/PTGES3/HNRNPU/UBE2N/CCT3/XRCC5/CCT2/CCT6A/CCT4/CCT5/NUCKS1/DHX36/TCP1/SUB1/UBE2B/TERF2IP/KPNA2/GZMA/BAX/HNRNPD/CCT8/CCT7/PARP1/RGCC/AURKB/PCNA/CDT1	37
BP	GO:0071166	ribonucleoprotein complex localization	20/846	131/18862	1.54487e-06	2.84146e-05	2.236e-05	RAN/NPM1/SRSF2/SRSF3/HNRNPA2B1/RBM8A/SRSF7/SRSF5/MAGOH/SRRM1/SSB/SLBP/RNPS1/TPR/SRSF11/ENY2/EIF4A3/DDX39A/NXT1/EIF5A	20
BP	GO:2000116	regulation of cysteine-type endopeptidase activity	28/846	230/18862	1.62076e-06	2.9629e-05	2.33156e-05	FABP1/HERPUD1/LAPTM5/RPS3/LCK/HMGB1/PARK7/FYN/DNAJB6/HSPE1/PSMB9/CYCS/CST7/ARL6IP5/ANP32B/HSPD1/IFI16/LAMTOR5/PAK2/ARL6IP1/BAX/BIRC3/PDCD6/CD44/CARD16/SERPINB9/VCP/PMAIP1	28
BP	GO:0050867	positive regulation of cell activation	41/846	412/18862	1.62368e-06	2.9629e-05	2.33156e-05	IGHA1/IGKC/XBP1/IGHA2/IGLC3/IGLC2/IGHG3/IGHG1/CORO1A/HLA-A/RPS3/PTPRC/CD3E/LCK/HMGB1/TRBC2/HLA-E/CD2/FYN/IL7R/TRBC1/GPR183/XRCC6/RUNX3/CDC42/HLA-DPB1/HLA-DRB1/ANXA1/HSPD1/PAK2/HLA-F/ITGB2/CCL5/CD83/CTSC/HLA-DRA/HLA-DPA1/RHOH/CD47/SH3KBP1/CD74	41
BP	GO:0031124	mRNA 3'-end processing	17/846	99/18862	1.77925e-06	3.23405e-05	2.54493e-05	PABPC1/SRSF2/SRSF3/RBM8A/SRSF7/SRSF5/MAGOH/SRRM1/SLBP/DHX36/RNPS1/ZFP36L1/SRSF11/EIF4A3/PAPOLA/SSU72/DDX39A	17
BP	GO:0050863	regulation of T cell activation	35/846	327/18862	1.8213e-06	3.29754e-05	2.5949e-05	XBP1/LGALS3/CORO1A/HLA-A/LAPTM5/RPS3/SOD1/PTPRC/CD3E/LCK/HMGB1/HLA-E/CD2/FYN/IL7R/RAC2/RUNX3/CDC42/HLA-DPB1/HLA-DRB1/TNFRSF1B/ANXA1/HSPD1/PAK2/CCL5/CD83/HLA-DRA/HLA-DPA1/RHOH/PRKAR1A/CD47/PRDX2/PRELID1/IRF1/CD74	35
BP	GO:0030217	T cell differentiation	29/846	246/18862	2.05007e-06	3.6973e-05	2.90947e-05	XBP1/CD3D/RPS6/RPL22/SOD1/PTPRC/CD3E/LCK/HMGB1/CD2/CD3G/IL7R/B2M/GPR183/RUNX3/HLA-DRB1/ANXA1/RORA/ZFP36L1/ZFP36L2/CD83/HLA-DRA/RHOH/FOXP1/PRDX2/JMJD6/PRELID1/IRF1/CD74	29
BP	GO:0051495	positive regulation of cytoskeleton organization	27/846	220/18862	2.11868e-06	3.80623e-05	2.99519e-05	HSPA1B/ID1/CORO1A/ARPC1B/PFN1/ARPC2/RPS3/ARPC3/EVL/ACTR3/ARPC4/GMFG/RHOA/CDC42/ARPC5/BRK1/VASP/WDR1/ARF1/ARF6/PFDN2/HCLS1/MAPRE1/SNX9/CD47/CORO1B/RGCC	27
BP	GO:1902175	regulation of oxidative stress-induced intrinsic apoptotic signaling pathway	9/846	28/18862	2.25081e-06	4.028e-05	3.16971e-05	HSPB1/PPIA/SOD1/PARK7/SFPQ/NFE2L2/NONO/MCL1/PARP1	9
BP	GO:1903039	positive regulation of leukocyte cell-cell adhesion	28/846	234/18862	2.2833e-06	4.07041e-05	3.20309e-05	XBP1/CORO1A/HLA-A/RPS3/PTPRC/CD3E/LCK/HMGB1/HLA-E/FYN/IL7R/RHOA/RUNX3/CDC42/HLA-DPB1/HLA-DRB1/ANXA1/HSPD1/PAK2/ITGB2/CCL5/CD83/CD44/HLA-DRA/HLA-DPA1/RHOH/CD47/CD74	28
BP	GO:0045010	actin nucleation	12/846	52/18862	2.41206e-06	4.28349e-05	3.37076e-05	CORO1A/ARPC1B/ARPC2/ARPC3/EVL/ACTR3/ARPC4/GMFG/ARPC5/BRK1/ARF1/CORO1B	12
BP	GO:2001251	negative regulation of chromosome organization	16/846	91/18862	2.58415e-06	4.57158e-05	3.59746e-05	HNRNPA1/HNRNPC/HNRNPU/IK/TERF2IP/BUB3/TPR/ZNF207/PARP1/PTTG1/AURKB/ZWINT/MAD2L1/CENPF/TOP2A/CDT1	16
BP	GO:0050779	RNA destabilization	10/846	36/18862	2.74207e-06	4.83251e-05	3.80279e-05	TNFRSF1B/DHX36/CNOT6L/ROCK1/HNRNPR/ZFP36L1/ZFP36L2/ZFP36/HNRNPD/YTHDF2	10
BP	GO:0022604	regulation of cell morphogenesis	33/846	305/18862	2.82295e-06	4.9562e-05	3.90013e-05	CLDN3/CLDN4/CXCR4/CORO1A/ARPC2/CFL1/CAPZB/FYN/MSN/RHOG/ALDOA/RAC2/CIB1/RHOA/CDC42/EZR/ANXA1/DHX36/PRPF40A/C1QBP/WDR1/LIMS1/CDC42SE2/CALR/ITGB2/SS18L2/CD44/RHOH/DBNL/FMNL1/SH3KBP1/MYADM/CORO1B	33
BP	GO:0019058	viral life cycle	36/846	348/18862	2.88031e-06	5.03782e-05	3.96435e-05	HSPA1B/IFI27/CXCR4/RPSA/PABPC1/RAN/HSPA8/PPIA/RPS27A/UBA52/IFITM2/HSP90AB1/DEK/PCBP1/CDC42/HLA-DRB1/LY6E/NUCKS1/PCBP2/IFI16/LAMTOR5/TPR/BANF1/ZC3HAV1/CHMP1B/KPNA2/CCL5/SNX3/VPS37B/SIVA1/DDX6/VCP/CD74/ISG20/TOP2A/CDK1	36
BP	GO:0051438	regulation of ubiquitin-protein transferase activity	12/846	53/18862	2.99188e-06	5.20388e-05	4.09503e-05	RPL5/RPL23/RPS7/RPL11/RPS2/SKP1/PARK7/UBE2N/UBE2L3/UBE2S/MAD2L1/UBE2C	12
BP	GO:2001234	negative regulation of apoptotic signaling pathway	27/846	224/18862	2.99771e-06	5.20388e-05	4.09503e-05	XBP1/HSPA1B/HERPUD1/HSPB1/LGALS3/ENO1/PPIA/TPT1/PARK7/FYN/HMGB2/DNAJA1/TNFAIP3/NR4A2/SLC25A5/NFE2L2/NONO/GHITM/HDAC1/BAX/MCL1/CD44/GNAI2/VDAC2/PRDX2/PRELID1/CD74	27
BP	GO:0075522	IRES-dependent viral translational initiation	6/846	11/18862	3.04482e-06	5.26595e-05	4.14387e-05	EIF3F/SSB/EIF3D/PCBP2/PTBP1/EIF3A	6
BP	GO:2001235	positive regulation of apoptotic signaling pathway	19/846	126/18862	3.38724e-06	5.83637e-05	4.59275e-05	ITM2C/RPS7/RPS3/RPL11/RPL26/SOD1/PTPRC/LCK/PARK7/SFPQ/PPP1CA/PAK2/BCLAF1/BAX/MCL1/CTSC/PDIA3/STK4/PMAIP1	19
BP	GO:0033047	regulation of mitotic sister chromatid segregation	11/846	45/18862	3.46495e-06	5.94816e-05	4.68072e-05	HNRNPU/IK/BUB3/TPR/ZNF207/PTTG1/AURKB/ZWINT/MAD2L1/CENPF/CDT1	11
BP	GO:0061077	chaperone-mediated protein folding	13/846	63/18862	3.54023e-06	6.05498e-05	4.76477e-05	HSPA1B/HSPB1/HSPA8/HSPE1/PTGES3/FKBP1A/CCT2/PDCL3/HSPA9/ST13/CHORDC1/FKBP4/CD74	13
BP	GO:0007159	leukocyte cell-cell adhesion	37/846	366/18862	3.61081e-06	6.15298e-05	4.8419e-05	XBP1/LGALS3/CORO1A/HLA-A/LAPTM5/RPS3/PTPRC/CD3E/LCK/HMGB1/HLA-E/FYN/MSN/IL7R/RAC2/RHOA/RUNX3/CDC42/HLA-DPB1/HLA-DRB1/EZR/ANXA1/HSPD1/ROCK1/PAK2/ITGB2/CCL5/CD83/CD44/HLA-DRA/HLA-DPA1/RHOH/PRKAR1A/CD47/PRDX2/IRF1/CD74	37
BP	GO:0052548	regulation of endopeptidase activity	41/846	426/18862	3.76168e-06	6.38659e-05	5.02573e-05	FABP1/HERPUD1/LAPTM5/GAPDH/RPS3/LCK/HMGB1/PSME1/PARK7/FYN/DNAJB6/SPOCK2/HSPE1/PSMB9/CYCS/CST7/PSMB8/ARL6IP5/ANP32B/PSME2/HSPD1/PEBP1/ROCK1/IFI16/LAMTOR5/PAK2/MBP/ARL6IP1/HDAC1/BAX/BIRC3/PDCD6/CD44/CARD16/PSMA3/ADRM1/SERPINB9/PRELID1/VCP/PMAIP1/PTTG1	41
BP	GO:1904666	regulation of ubiquitin protein ligase activity	8/846	23/18862	4.25865e-06	7.20396e-05	5.66893e-05	RPL5/RPL23/RPS7/RPL11/SKP1/UBE2S/MAD2L1/UBE2C	8
BP	GO:0051028	mRNA transport	21/846	152/18862	4.4163e-06	7.44347e-05	5.8574e-05	HNRNPA1/SRSF2/SRSF3/HNRNPA2B1/RBM8A/SRSF7/SRSF5/MAGOH/SRRM1/G3BP2/SLBP/RNPS1/TPR/ZFP36L1/SRSF11/ENY2/EIF4A3/ZFP36/DDX39A/NXT1/EIF5A	21
BP	GO:0060337	type I interferon signaling pathway	16/846	95/18862	4.6304e-06	7.77606e-05	6.11912e-05	IFI27/HLA-A/HLA-B/IFITM2/HSP90AB1/HLA-E/HLA-C/PSMB8/JAK1/CDC37/GBP2/HLA-F/LSM14A/YTHDF2/IRF1/ISG20	16
BP	GO:0019885	antigen processing and presentation of endogenous peptide antigen via MHC class I	7/846	17/18862	4.66699e-06	7.80921e-05	6.14521e-05	HLA-A/HLA-B/HLA-E/HLA-C/B2M/TAP1/HLA-F	7
BP	GO:1902905	positive regulation of supramolecular fiber organization	25/846	203/18862	4.70457e-06	7.84376e-05	6.17241e-05	HSPA1B/ID1/CORO1A/ARPC1B/PFN1/ARPC2/RPS3/ARPC3/EVL/ACTR3/ARPC4/GMFG/RHOA/CDC42/ARPC5/BRK1/VASP/WDR1/ARF1/ARF6/MAPRE1/SNX9/CD47/CORO1B/RGCC	25
BP	GO:0031123	RNA 3'-end processing	21/846	153/18862	4.90681e-06	8.15164e-05	6.41468e-05	PABPC1/SRSF2/SRSF3/RPS21/RBM8A/SRSF7/SRSF5/MAGOH/SRRM1/SSB/SLBP/DHX36/FBL/RNPS1/ZFP36L1/SRSF11/EIF4A3/PAPOLA/SSU72/DDX39A/HSD17B10	21
BP	GO:0022900	electron transport chain	23/846	178/18862	4.99249e-06	8.26435e-05	6.50337e-05	C15orf48/CHCHD2/UQCRB/COX7C/PARK7/NDUFS5/CYCS/COX4I1/NDUFA4/COX6C/NDUFV2/COX8A/UQCRH/NDUFB8/UQCRFS1/UQCRC2/GHITM/NDUFA12/NDUFB9/COX7A2L/DGUOK/NDUFAB1/CDK1	23
BP	GO:0071357	cellular response to type I interferon	16/846	96/18862	5.32855e-06	8.78926e-05	6.91643e-05	IFI27/HLA-A/HLA-B/IFITM2/HSP90AB1/HLA-E/HLA-C/PSMB8/JAK1/CDC37/GBP2/HLA-F/LSM14A/YTHDF2/IRF1/ISG20	16
BP	GO:1900180	regulation of protein localization to nucleus	19/846	130/18862	5.42696e-06	8.91985e-05	7.01919e-05	RAN/HSP90AB1/PARK7/FYN/CCT3/CCT2/CCT6A/CCT4/CCT5/TCP1/LAMTOR5/TPR/HCLS1/CCT8/CCT7/PARP1/SUMO3/CDK1/GTSE1	19
BP	GO:0098813	nuclear chromosome segregation	30/846	273/18862	5.80397e-06	9.48298e-05	7.46233e-05	RAN/ACTR3/SFPQ/HNRNPU/CDC42/EML4/UBE2B/IK/BUB3/NUDC/TPR/ZNF207/CHMP1B/SMC3/SMC4/NAA50/PHB2/PTTG1/NUSAP1/AURKB/ZWINT/MAD2L1/UBE2C/CENPF/NUF2/TOP2A/CDCA5/CDT1/SMC2/NCAPG	30
BP	GO:0060828	regulation of canonical Wnt signaling pathway	31/846	287/18862	5.8105e-06	9.48298e-05	7.46233e-05	PFDN5/PSME1/PSMA7/PSMB9/PSMB8/PSMB1/PSME2/PSMA5/PSMA1/PPP1CA/UBE2B/PSMA4/PSMB3/CSNK1A1/PSMB2/PSMC5/PSMD8/RBPJ/PSMA2/RBX1/HDAC1/PSMD13/PSMD4/PSMC1/PSMA3/PSMB4/PSMB6/PSMB7/PSMD7/STK4/VCP	31
BP	GO:0048013	ephrin receptor signaling pathway	15/846	86/18862	5.85995e-06	9.53014e-05	7.49944e-05	ACTB/ARPC1B/ARPC2/ACTG1/ARPC3/FYN/ACTR3/ARPC4/SDCBP/RHOA/CDC42/ARPC5/AP2M1/ROCK1/RBPJ	15
BP	GO:0034314	Arp2/3 complex-mediated actin nucleation	10/846	39/18862	6.06855e-06	9.83488e-05	7.73925e-05	ARPC1B/ARPC2/ARPC3/ACTR3/ARPC4/GMFG/ARPC5/BRK1/ARF1/CORO1B	10
BP	GO:0030838	positive regulation of actin filament polymerization	16/846	97/18862	6.11938e-06	9.8827e-05	7.77688e-05	CORO1A/ARPC1B/PFN1/ARPC2/ARPC3/EVL/ACTR3/ARPC4/GMFG/ARPC5/BRK1/VASP/ARF1/ARF6/SNX9/CORO1B	16
BP	GO:0032273	positive regulation of protein polymerization	19/846	132/18862	6.8153e-06	0.000109684	8.63121e-05	HSPA1B/CORO1A/ARPC1B/PFN1/ARPC2/RPS3/ARPC3/EVL/ACTR3/ARPC4/GMFG/ARPC5/BRK1/VASP/ARF1/ARF6/MAPRE1/SNX9/CORO1B	19
BP	GO:0034249	negative regulation of cellular amide metabolic process	27/846	234/18862	6.84701e-06	0.000109813	8.64138e-05	BTG2/GAPDH/NCL/RPS3/YBX1/RPL13A/EIF3E/DHX36/CNOT6L/ROCK1/TPR/SRP9/HNRNPR/ZFP36L1/ZFP36L2/CALR/EIF4A3/LSM14A/CIRBP/RGS2/ZFP36/HNRNPD/PAIP2/YTHDF2/DDX6/TYMS/DHFR	27
BP	GO:0002262	myeloid cell homeostasis	20/846	145/18862	7.60564e-06	0.000121443	9.55655e-05	HSPA1B/RPS17/RPS6/RPS14/RPS24/RPS19/SOD1/HMGB1/B2M/HMGB2/KMT2E/ANXA1/HSPA9/LYAR/ZFP36L1/HCLS1/BAX/ZFP36/JMJD6/PRMT1	20
BP	GO:0048872	homeostasis of number of cells	28/846	249/18862	7.62455e-06	0.000121443	9.55655e-05	HSPA1B/CORO1A/RPS17/RPS6/RPS14/RPS24/RPS19/SOD1/HMGB1/IL7R/B2M/HMGB2/GPR183/TNFAIP3/KMT2E/ANXA1/HSPA9/LYAR/ZFP36L1/HCLS1/BAX/ZFP36/PRDX2/JMJD6/PRMT1/PMAIP1/CD74/CCNB2	28
BP	GO:2000059	negative regulation of ubiquitin-dependent protein catabolic process	11/846	49/18862	8.44023e-06	0.000133974	0.000105427	RPL5/RPL23/RPS7/RPL11/HSP90AB1/PARK7/EIF3H/SDCBP/UBXN1/PDCL3/CAMLG	11
BP	GO:1903362	regulation of cellular protein catabolic process	28/846	251/18862	8.87497e-06	0.000140394	0.000110479	TRIB1/HSPA1B/HERPUD1/LAPTM5/RPL5/RPL23/RPS7/SUMO2/RPL11/HSP90AB1/PSME1/PARK7/EIF3H/MSN/SUMO1/SDCBP/TNFAIP3/UBXN1/EZR/PDCL3/PSME2/NFE2L2/CSNK1A1/RBX1/PSMC1/CTSC/CAMLG/VCP	28
BP	GO:0002832	negative regulation of response to biotic stimulus	16/846	100/18862	9.15911e-06	0.000144396	0.000113628	TRIB1/HLA-A/HLA-B/RPS19/HLA-E/TNFAIP3/C1QBP/PCBP2/IFI16/LYAR/HLA-F/CARD16/YTHDF2/SERPINB9/PRDX2/NR1H2	16
BP	GO:0071103	DNA conformation change	35/846	352/18862	9.46324e-06	0.000148685	0.000117003	NPM1/NAP1L1/RPS27A/UBA52/HNRNPA2B1/HMGB1/HMGB2/SET/XRCC5/XRCC6/ANP32B/ANXA1/DHX36/NASP/CHD1/SSBP1/TPR/BANF1/RBX1/HDAC1/HMGA1/SMC4/PPHLN1/PARP1/NAP1L4/TOP1/TSPYL1/NUSAP1/TOP2A/CDCA5/CENPM/ASF1B/SMC2/CENPU/NCAPG	35
BP	GO:0045862	positive regulation of proteolysis	36/846	367/18862	9.57512e-06	0.000149935	0.000117986	TRIB1/HSPA1B/HERPUD1/CLDN3/CLDN4/ENO1/LAPTM5/RPS3/SUMO2/LCK/HMGB1/PSME1/FYN/HSPE1/CYCS/SUMO1/ARL6IP5/ANP32B/TNFRSF1B/PSME2/HSPD1/NFE2L2/IFI16/CSNK1A1/MBP/TANK/RBX1/BAX/PSMC1/PDCD6/CTSC/SNX9/ADRM1/PRELID1/VCP/PMAIP1	36
BP	GO:0031397	negative regulation of protein ubiquitination	14/846	79/18862	9.85572e-06	0.000153809	0.000121035	HSPA1B/RPL5/PPIA/RPL23/RPS7/RPS3/RPL11/PARK7/FYN/DNAJA1/TNFAIP3/UBXN1/CAMLG/MAD2L1	14
BP	GO:0050870	positive regulation of T cell activation	25/846	212/18862	1.01625e-05	0.000158064	0.000124383	XBP1/CORO1A/HLA-A/RPS3/PTPRC/CD3E/LCK/HMGB1/HLA-E/FYN/IL7R/RUNX3/CDC42/HLA-DPB1/HLA-DRB1/ANXA1/HSPD1/PAK2/CCL5/CD83/HLA-DRA/HLA-DPA1/RHOH/CD47/CD74	25
BP	GO:0042176	regulation of protein catabolic process	37/846	383/18862	1.02033e-05	0.000158168	0.000124466	TRIB1/HSPA1B/HERPUD1/LAPTM5/EEF1A1/RPL5/RPL23/RPS7/SUMO2/RPL11/OAZ1/HSP90AB1/PSME1/PARK7/FYN/EIF3H/MSN/SUMO1/SDCBP/TNFAIP3/UBXN1/TNFRSF1B/EZR/PDCL3/PSME2/NFE2L2/ROCK1/CSNK1A1/RBX1/PSMC1/SNX3/CTSC/SNX9/CAMLG/ODC1/VCP/MAD2L1	37
BP	GO:0061157	mRNA destabilization	9/846	33/18862	1.02681e-05	0.000158641	0.000124838	DHX36/CNOT6L/ROCK1/HNRNPR/ZFP36L1/ZFP36L2/ZFP36/HNRNPD/YTHDF2	9
BP	GO:0034340	response to type I interferon	16/846	101/18862	1.04371e-05	0.000160718	0.000126472	IFI27/HLA-A/HLA-B/IFITM2/HSP90AB1/HLA-E/HLA-C/PSMB8/JAK1/CDC37/GBP2/HLA-F/LSM14A/YTHDF2/IRF1/ISG20	16
BP	GO:0031331	positive regulation of cellular catabolic process	37/846	384/18862	1.08184e-05	0.000166037	0.000130658	TRIB1/FABP1/HSPA1B/HERPUD1/BTG2/PABPC1/LAPTM5/SUMO2/HMGB1/PARK7/MSN/SUMO1/TNFAIP3/TNFRSF1B/EZR/DHX36/VDAC1/NFE2L2/CNOT6L/ROCK1/CSNK1A1/POLR2G/HNRNPR/ZFP36L1/ZFP36L2/ZC3HAV1/RBX1/BAX/PSMC1/ZFP36/HNRNPD/CTSC/SNX9/MTDH/YTHDF2/PHB2/VCP	37
BP	GO:2000058	regulation of ubiquitin-dependent protein catabolic process	21/846	161/18862	1.09942e-05	0.000168179	0.000132343	TRIB1/HSPA1B/HERPUD1/LAPTM5/RPL5/RPL23/RPS7/SUMO2/RPL11/HSP90AB1/PARK7/EIF3H/SUMO1/SDCBP/UBXN1/PDCL3/NFE2L2/CSNK1A1/RBX1/CAMLG/VCP	21
BP	GO:0006406	mRNA export from nucleus	17/846	113/18862	1.13262e-05	0.000172122	0.000135446	SRSF2/SRSF3/HNRNPA2B1/RBM8A/SRSF7/SRSF5/MAGOH/SRRM1/SLBP/RNPS1/TPR/SRSF11/ENY2/EIF4A3/DDX39A/NXT1/EIF5A	17
BP	GO:0071427	mRNA-containing ribonucleoprotein complex export from nucleus	17/846	113/18862	1.13262e-05	0.000172122	0.000135446	SRSF2/SRSF3/HNRNPA2B1/RBM8A/SRSF7/SRSF5/MAGOH/SRRM1/SLBP/RNPS1/TPR/SRSF11/ENY2/EIF4A3/DDX39A/NXT1/EIF5A	17
BP	GO:0032535	regulation of cellular component size	36/846	370/18862	1.14595e-05	0.000173578	0.000136592	CORO1A/COTL1/ARPC1B/PFN1/TMSB4X/ARPC2/ARPC3/HSP90AB1/CAPZB/MSN/EVL/IL7R/ACTR3/ARPC4/GMFG/RHOA/EIF4G2/TMSB10/ARPC5/EZR/BRK1/PPP1CA/AP2M1/VASP/CAPZA1/WDR1/LAMTOR5/ARF1/ARF6/HCLS1/TMEM123/MTPN/SNX9/DBNL/MYADM/CORO1B	36
BP	GO:2001244	positive regulation of intrinsic apoptotic signaling pathway	12/846	60/18862	1.17571e-05	0.000177506	0.000139682	RPS7/RPS3/RPL11/RPL26/SOD1/LCK/PARK7/SFPQ/BCLAF1/BAX/MCL1/PMAIP1	12
BP	GO:0031342	negative regulation of cell killing	8/846	26/18862	1.20354e-05	0.000181117	0.000142524	HLA-A/HLA-B/PTPRC/HSP90AB1/HLA-E/IL7R/HLA-F/SERPINB9	8
BP	GO:0033046	negative regulation of sister chromatid segregation	10/846	42/18862	1.24303e-05	0.000185256	0.000145781	IK/BUB3/TPR/ZNF207/PTTG1/AURKB/ZWINT/MAD2L1/CENPF/CDT1	10
BP	GO:0033048	negative regulation of mitotic sister chromatid segregation	10/846	42/18862	1.24303e-05	0.000185256	0.000145781	IK/BUB3/TPR/ZNF207/PTTG1/AURKB/ZWINT/MAD2L1/CENPF/CDT1	10
BP	GO:2000816	negative regulation of mitotic sister chromatid separation	10/846	42/18862	1.24303e-05	0.000185256	0.000145781	IK/BUB3/TPR/ZNF207/PTTG1/AURKB/ZWINT/MAD2L1/CENPF/CDT1	10
BP	GO:1903050	regulation of proteolysis involved in cellular protein catabolic process	25/846	215/18862	1.2987e-05	0.000192932	0.000151822	TRIB1/HSPA1B/HERPUD1/LAPTM5/RPL5/RPL23/RPS7/SUMO2/RPL11/HSP90AB1/PSME1/PARK7/EIF3H/SUMO1/SDCBP/UBXN1/PDCL3/PSME2/NFE2L2/CSNK1A1/RBX1/PSMC1/CTSC/CAMLG/VCP	25
BP	GO:0030098	lymphocyte differentiation	35/846	358/18862	1.36367e-05	0.000201937	0.000158908	XBP1/CD3D/RPS6/RPL22/SOD1/PTPRC/CD3E/LCK/HMGB1/CD2/CD3G/IL7R/B2M/GPR183/XRCC6/RUNX3/HLA-DRB1/ANXA1/RORA/ZFP36L1/ZFP36L2/RBPJ/IRF2BP2/BAX/CD83/HLA-DRA/RHOH/FOXP1/ITM2A/KLF6/PRDX2/JMJD6/PRELID1/IRF1/CD74	35
BP	GO:1903037	regulation of leukocyte cell-cell adhesion	33/846	330/18862	1.50316e-05	0.000221884	0.000174605	XBP1/LGALS3/CORO1A/HLA-A/LAPTM5/RPS3/PTPRC/CD3E/LCK/HMGB1/HLA-E/FYN/IL7R/RHOA/RUNX3/CDC42/HLA-DPB1/HLA-DRB1/ANXA1/HSPD1/PAK2/ITGB2/CCL5/CD83/CD44/HLA-DRA/HLA-DPA1/RHOH/PRKAR1A/CD47/PRDX2/IRF1/CD74	33
BP	GO:0000387	spliceosomal snRNP assembly	11/846	52/18862	1.54736e-05	0.00022738	0.00017893	SNRPB/SNRPG/SNRPF/SNRPD2/STRAP/SNRPD1/SNRPE/LSM4/LSM2/SNRPC/CD2BP2	11
BP	GO:0006458	'de novo' protein folding	10/846	43/18862	1.55511e-05	0.00022738	0.00017893	HSPA1B/HSPA8/HSPE1/PTGES3/FKBP1A/CCT2/HSPD1/HSPA9/ST13/CD74	10
BP	GO:0006734	NADH metabolic process	10/846	43/18862	1.55511e-05	0.00022738	0.00017893	ENO1/GAPDH/PGK1/ALDOA/PKM/PGAM1/TPI1/MDH2/MDH1/VCP	10
BP	GO:0070199	establishment of protein localization to chromosome	8/846	27/18862	1.64332e-05	0.000239522	0.000188485	CCT3/CCT2/CCT6A/CCT4/CCT5/TCP1/CCT8/CCT7	8
BP	GO:0060070	canonical Wnt signaling pathway	33/846	333/18862	1.81036e-05	0.000263042	0.000206992	SDC1/PFDN5/PSME1/PSMA7/PSMB9/PSMB8/PSMB1/NR4A2/PSME2/PSMA5/PSMA1/PPP1CA/UBE2B/PSMA4/PSMB3/CSNK1A1/PSMB2/PSMC5/PSMD8/RBPJ/PSMA2/RBX1/HDAC1/PSMD13/PSMD4/PSMC1/PSMA3/PSMB4/PSMB6/PSMB7/PSMD7/STK4/VCP	33
BP	GO:0019079	viral genome replication	18/846	129/18862	1.8263e-05	0.000264528	0.000208162	IFI27/PABPC1/HSPA8/PPIA/IFITM2/DEK/PCBP1/CDC42/NUCKS1/PCBP2/IFI16/LAMTOR5/BANF1/ZC3HAV1/CCL5/VCP/ISG20/TOP2A	18
BP	GO:0008631	intrinsic apoptotic signaling pathway in response to oxidative stress	10/846	44/18862	1.93227e-05	0.000277278	0.000218196	HSPB1/PPIA/SOD1/PARK7/SFPQ/ARL6IP5/NFE2L2/NONO/MCL1/PARP1	10
BP	GO:0051985	negative regulation of chromosome segregation	10/846	44/18862	1.93227e-05	0.000277278	0.000218196	IK/BUB3/TPR/ZNF207/PTTG1/AURKB/ZWINT/MAD2L1/CENPF/CDT1	10
BP	GO:1905819	negative regulation of chromosome separation	10/846	44/18862	1.93227e-05	0.000277278	0.000218196	IK/BUB3/TPR/ZNF207/PTTG1/AURKB/ZWINT/MAD2L1/CENPF/CDT1	10
BP	GO:0022409	positive regulation of cell-cell adhesion	29/846	276/18862	1.94809e-05	0.000278685	0.000219302	XBP1/CORO1A/HLA-A/RPS3/PTPRC/CD3E/LCK/HMGB1/HLA-E/FYN/IL7R/RHOA/RUNX3/CDC42/HLA-DPB1/HLA-DRB1/ANXA1/JAK1/HSPD1/PAK2/ITGB2/CCL5/CD83/CD44/HLA-DRA/HLA-DPA1/RHOH/CD47/CD74	29
BP	GO:0035304	regulation of protein dephosphorylation	19/846	142/18862	1.98015e-05	0.000282399	0.000222225	HSP90B1/LGALS3/PPIA/YWHAB/CALM1/PTPRC/CALM2/HSP90AB1/ENSA/SET/FKBP1A/ROCK1/CALM3/PTBP1/PPP2R5C/PPP1R12A/GNAI2/PPP1R2/ARPP19	19
BP	GO:0007052	mitotic spindle organization	17/846	118/18862	2.02864e-05	0.000288427	0.000226969	HSPA1B/RAN/HNRNPU/RHOA/NUDC/STMN1/TPR/ZNF207/CHMP1B/SMC3/LSM14A/VCP/AURKB/NUF2/TPX2/MYBL2/SPC25	17
BP	GO:2001243	negative regulation of intrinsic apoptotic signaling pathway	15/846	95/18862	2.03971e-05	0.000289115	0.00022751	XBP1/HERPUD1/HSPB1/ENO1/PPIA/TPT1/PARK7/DNAJA1/NFE2L2/NONO/HDAC1/MCL1/CD44/VDAC2/CD74	15
BP	GO:0030111	regulation of Wnt signaling pathway	35/846	365/18862	2.06016e-05	0.000291124	0.000229091	PFDN5/PSME1/PSMA7/PSMB9/TNFAIP3/PSMB8/PSMB1/PSME2/PSMA5/PSMA1/PPP1CA/UBE2B/PSMA4/PSMB3/CSNK1A1/PSMB2/PSMC5/PSMD8/RBPJ/PPP2CA/PSMA2/RBX1/RNF213/HDAC1/PSMD13/PSMD4/PSMC1/SNX3/PSMA3/PSMB4/PSMB6/PSMB7/PSMD7/STK4/VCP	35
BP	GO:1903131	mononuclear cell differentiation	38/846	411/18862	2.10002e-05	0.000295854	0.000232813	XBP1/JUN/CD3D/RPS6/HLA-B/RPL22/SOD1/PTPRC/CD3E/LCK/HMGB1/CD2/CD3G/IL7R/B2M/GPR183/XRCC6/RUNX3/HLA-DRB1/ANXA1/RORA/IFI16/ZFP36L1/ZFP36L2/RBPJ/IRF2BP2/BAX/CD83/HLA-DRA/RHOH/FOXP1/ITM2A/KLF6/PRDX2/JMJD6/PRELID1/IRF1/CD74	38
BP	GO:0072331	signal transduction by p53 class mediator	28/846	263/18862	2.1198e-05	0.000297735	0.000234294	BTG2/RPL5/RPL23/HNRNPK/RPS7/DDX5/RPL11/RPL26/HINT1/CNOT6L/IFI16/PHF20/HDAC1/BAX/CD44/MEAF6/SNW1/DDIT4/RPA3/PRMT1/PMAIP1/CD74/RGCC/AURKB/PCNA/TPX2/CDK1/GTSE1	28
BP	GO:0010324	membrane invagination	19/846	143/18862	2.18942e-05	0.000305662	0.000240531	IGHA1/IGKC/IGHA2/IGLC3/IGLC2/IGHG3/IGHG1/TRBC2/RHOG/RAC2/TRBC1/RHOA/CDC42/ARF1/ITGB2/SNX3/SNX9/RHOH/AURKB	19
BP	GO:1902850	microtubule cytoskeleton organization involved in mitosis	19/846	143/18862	2.18942e-05	0.000305662	0.000240531	HSPA1B/RAN/HNRNPU/RHOA/NUDC/STMN1/TPR/ZNF207/CHMP1B/SMC3/LSM14A/VCP/NUSAP1/AURKB/MAD2L1/NUF2/TPX2/MYBL2/SPC25	19
BP	GO:0042098	T cell proliferation	23/846	195/18862	2.26506e-05	0.000315272	0.000248094	LGALS3/CORO1A/HLA-A/RPS3/RPS6/PTPRC/CD3E/HMGB1/HLA-E/FYN/MSN/RAC2/HLA-DPB1/HLA-DRB1/TNFRSF1B/ANXA1/CCND3/CCL5/BAX/HLA-DPA1/PRKAR1A/PRDX2/IRF1	23
BP	GO:0007051	spindle organization	22/846	182/18862	2.31297e-05	0.000320977	0.000252583	HSPA1B/RAN/RPS3/HNRNPU/RHOA/EZR/NUDC/STMN1/TPR/TUBB/ZNF207/CHMP1B/MAPRE1/SMC3/LSM14A/VCP/AURKB/CCNB2/NUF2/TPX2/MYBL2/SPC25	22
BP	GO:0006123	mitochondrial electron transport, cytochrome c to oxygen	7/846	21/18862	2.38331e-05	0.000328769	0.000258714	COX7C/CYCS/COX4I1/NDUFA4/COX6C/COX8A/COX7A2L	7
BP	GO:0019646	aerobic electron transport chain	7/846	21/18862	2.38331e-05	0.000328769	0.000258714	COX7C/CYCS/COX4I1/NDUFA4/COX6C/COX8A/COX7A2L	7
BP	GO:0072332	intrinsic apoptotic signaling pathway by p53 class mediator	13/846	75/18862	2.60464e-05	0.000358235	0.000281902	HNRNPK/RPS7/DDX5/RPL11/RPL26/HINT1/IFI16/BAX/CD44/SNW1/DDIT4/PMAIP1/CD74	13
BP	GO:0009060	aerobic respiration	14/846	86/18862	2.68765e-05	0.000368557	0.000290025	UQCRB/COX7C/CYCS/COX4I1/NDUFA4/COX6C/COX8A/MDH2/UQCRH/MDH1/UQCRC2/COX7A2L/VCP/IDH2	14
BP	GO:0007094	mitotic spindle assembly checkpoint signaling	9/846	37/18862	2.81851e-05	0.000383102	0.00030147	IK/BUB3/TPR/ZNF207/AURKB/ZWINT/MAD2L1/CENPF/CDT1	9
BP	GO:0071173	spindle assembly checkpoint signaling	9/846	37/18862	2.81851e-05	0.000383102	0.00030147	IK/BUB3/TPR/ZNF207/AURKB/ZWINT/MAD2L1/CENPF/CDT1	9
BP	GO:0071174	mitotic spindle checkpoint signaling	9/846	37/18862	2.81851e-05	0.000383102	0.00030147	IK/BUB3/TPR/ZNF207/AURKB/ZWINT/MAD2L1/CENPF/CDT1	9
BP	GO:0001916	positive regulation of T cell mediated cytotoxicity	8/846	29/18862	2.93336e-05	0.000396389	0.000311926	HLA-A/HLA-B/PTPRC/HLA-E/B2M/HLA-DRB1/HLA-F/HLA-DRA	8
BP	GO:0050686	negative regulation of mRNA processing	8/846	29/18862	2.93336e-05	0.000396389	0.000311926	HNRNPK/HNRNPA2B1/SRSF7/SAP18/RBMX/C1QBP/RNPS1/PTBP1	8
BP	GO:0007093	mitotic cell cycle checkpoint signaling	20/846	159/18862	3.02042e-05	0.000406967	0.00032025	BTG2/RPL26/IK/BUB3/CNOT6L/TPR/SYF2/ZNF207/BAX/PRMT1/RGCC/AURKB/ZWINT/CLSPN/MAD2L1/PCNA/CENPF/CDK1/CDT1/GTSE1	20
BP	GO:0001911	negative regulation of leukocyte mediated cytotoxicity	7/846	22/18862	3.36061e-05	0.000449947	0.000354072	HLA-A/HLA-B/PTPRC/HLA-E/IL7R/HLA-F/SERPINB9	7
BP	GO:0032069	regulation of nuclease activity	7/846	22/18862	3.36061e-05	0.000449947	0.000354072	NPM1/RPS3/HMGB1/HMGB2/GZMA/TCEA1/PCNA	7
BP	GO:0019886	antigen processing and presentation of exogenous peptide antigen via MHC class II	15/846	99/18862	3.36854e-05	0.000449947	0.000354072	CAPZB/HLA-DPB1/HLA-DRB1/DYNLL1/AP2M1/CAPZA1/ARF1/HLA-DRB5/HLA-DQB1/HLA-DRA/HLA-DPA1/HLA-DMA/HLA-DQA1/DCTN3/CD74	15
BP	GO:0010952	positive regulation of peptidase activity	23/846	200/18862	3.39845e-05	0.000452639	0.00035619	CLDN3/CLDN4/LAPTM5/RPS3/LCK/HMGB1/PSME1/FYN/HSPE1/CYCS/ARL6IP5/ANP32B/PSME2/HSPD1/IFI16/MBP/TANK/BAX/PDCD6/ADRM1/PRELID1/VCP/PMAIP1	23
BP	GO:0099024	plasma membrane invagination	18/846	135/18862	3.40932e-05	0.000452784	0.000356305	IGHA1/IGKC/IGHA2/IGLC3/IGLC2/IGHG3/IGHG1/TRBC2/RHOG/RAC2/TRBC1/RHOA/CDC42/ARF1/ITGB2/SNX9/RHOH/AURKB	18
BP	GO:0009615	response to virus	34/846	359/18862	3.47133e-05	0.000459703	0.000361749	IFI27/HSPB1/CXCR4/ENO1/CFL1/TPT1/RPS15A/PTPRC/IFITM2/DDX21/TNFAIP3/CCT5/DHX36/C1QBP/STMN1/PCBP2/IFI16/LAMTOR5/ARF1/BANF1/ZC3HAV1/PSMA2/CCL5/LSM14A/BAX/BIRC3/HMGA1/HNRNPUL1/PHB2/DDIT4/ODC1/IRF1/PMAIP1/ISG20	34
BP	GO:0001914	regulation of T cell mediated cytotoxicity	9/846	38/18862	3.54734e-05	0.000467101	0.00036757	HLA-A/HLA-B/PTPRC/HLA-E/IL7R/B2M/HLA-DRB1/HLA-F/HLA-DRA	9
BP	GO:0031577	spindle checkpoint signaling	9/846	38/18862	3.54734e-05	0.000467101	0.00036757	IK/BUB3/TPR/ZNF207/AURKB/ZWINT/MAD2L1/CENPF/CDT1	9
BP	GO:0022407	regulation of cell-cell adhesion	39/846	437/18862	3.63119e-05	0.000476787	0.000375192	XBP1/LGALS3/CORO1A/HLA-A/LAPTM5/RPS3/PTPRC/CD3E/LCK/HMGB1/HLA-E/FYN/FXYD5/IL7R/RHOA/RUNX3/CDC42/HLA-DPB1/HLA-DRB1/ANXA1/JAK1/HSPD1/PAK2/MBP/ITGB2/CCL5/CD83/CD44/HLA-DRA/HLA-DPA1/RHOH/PRKAR1A/CD47/YTHDF2/PRDX2/MYADM/IRF1/CD74/RGCC	39
BP	GO:0032070	regulation of deoxyribonuclease activity	5/846	10/18862	3.74402e-05	0.000490212	0.000385757	NPM1/RPS3/HMGB1/GZMA/PCNA	5
BP	GO:0050777	negative regulation of immune response	19/846	150/18862	4.298e-05	0.000561161	0.000441588	LGALS3/HLA-A/HLA-B/RPS19/PTPRC/HLA-E/SAMSN1/IL7R/TNFAIP3/HLA-DRB1/ANXA1/PSMA1/IFI16/LYAR/HLA-F/PSMB4/YTHDF2/SERPINB9/NR1H2	19
BP	GO:0001913	T cell mediated cytotoxicity	10/846	48/18862	4.32935e-05	0.000562088	0.000442318	HLA-A/HLA-B/PTPRC/HLA-E/IL7R/B2M/HLA-DRB1/HLA-F/CTSC/HLA-DRA	10
BP	GO:1990090	cellular response to nerve growth factor stimulus	10/846	48/18862	4.32935e-05	0.000562088	0.000442318	ID1/CORO1A/ARPC3/RPL8/EEF2/CIB1/RAP1A/ARF6/EIF4A3/CDC5L	10
BP	GO:0051444	negative regulation of ubiquitin-protein transferase activity	6/846	16/18862	4.34897e-05	0.000563058	0.000443081	RPL5/RPL23/RPS7/RPL11/PARK7/MAD2L1	6
BP	GO:0045785	positive regulation of cell adhesion	38/846	425/18862	4.37495e-05	0.000564843	0.000444486	XBP1/CORO1A/HLA-A/ARPC2/RPS3/PTPRC/CD3E/LCK/HMGB1/HLA-E/FYN/SPOCK2/IL7R/CIB1/RHOA/RUNX3/CDC42/HLA-DPB1/HLA-DRB1/ANXA1/JAK1/HSPD1/C1QBP/ROCK1/LIMS1/PAK2/CALR/ITGB2/CCL5/CD83/CD44/HLA-DRA/HLA-DPA1/RHOH/CD47/STK4/MYADM/CD74	38
BP	GO:0042769	DNA damage response, detection of DNA damage	9/846	39/18862	4.42949e-05	0.000568717	0.000447534	RPS3/RPS27A/UBA52/DNAJA1/UBE2B/RBX1/PARP1/RPA3/PCNA	9
BP	GO:0045841	negative regulation of mitotic metaphase/anaphase transition	9/846	39/18862	4.42949e-05	0.000568717	0.000447534	IK/BUB3/TPR/ZNF207/AURKB/ZWINT/MAD2L1/CENPF/CDT1	9
BP	GO:0030865	cortical cytoskeleton organization	11/846	58/18862	4.5629e-05	0.000584227	0.000459739	LCP1/RHOG/RAC2/RHOA/EZR/ROCK1/WDR1/ARF6/CALR/RHOH/FMNL1	11
BP	GO:0042026	protein refolding	7/846	23/18862	4.64457e-05	0.000591417	0.000465397	HSPA1B/HSPA8/B2M/FKBP1A/HSPD1/HSPA9/ST13	7
BP	GO:0048026	positive regulation of mRNA splicing, via spliceosome	7/846	23/18862	4.64457e-05	0.000591417	0.000465397	HSPA8/NCL/RBM3/RBMX/THRAP3/CIRBP/SNW1	7
BP	GO:0034504	protein localization to nucleus	28/846	275/18862	4.74617e-05	0.000602698	0.000474275	RAN/RPL23/RPL11/SKP1/HSP90AB1/PARK7/FYN/HNRNPU/CCT3/CCT2/CCT6A/CCT4/CCT5/TCP1/GBP2/LAMTOR5/TPR/HCLS1/CALR/KPNA2/CCT8/CCT7/PARP1/PHB2/SUMO3/NXT1/CDK1/GTSE1	28
BP	GO:0043281	regulation of cysteine-type endopeptidase activity involved in apoptotic process	23/846	205/18862	5.01775e-05	0.000635444	0.000500043	FABP1/HERPUD1/LAPTM5/RPS3/LCK/HMGB1/PARK7/DNAJB6/HSPE1/CYCS/ARL6IP5/ANP32B/HSPD1/LAMTOR5/PAK2/ARL6IP1/BAX/PDCD6/CD44/CARD16/SERPINB9/VCP/PMAIP1	23
BP	GO:0032388	positive regulation of intracellular transport	24/846	219/18862	5.07902e-05	0.000641451	0.00050477	RAN/YWHAB/TOMM7/OAZ1/HSP90AB1/UBE2D3/FYN/MSN/YWHAZ/RAC2/CIB1/CDC42/YWHAQ/ANP32B/EZR/KHDRBS1/UBE2L3/ARF1/TPR/KIF5B/HCLS1/ITGB2/PMAIP1/GTSE1	24
BP	GO:1903321	negative regulation of protein modification by small protein conjugation or removal	14/846	91/18862	5.14079e-05	0.000647488	0.00050952	HSPA1B/RPL5/PPIA/RPL23/RPS7/RPS3/RPL11/PARK7/FYN/DNAJA1/TNFAIP3/UBXN1/CAMLG/MAD2L1	14
BP	GO:0071900	regulation of protein serine/threonine kinase activity	42/846	492/18862	5.17774e-05	0.000650375	0.000511792	TRIB1/HSPB1/CXCR4/ACTB/PPIA/RPS3/CALM1/RPS27A/UBA52/CCNI/SOD1/PTPRC/CALM2/HSP90AB1/DNAJA1/CIB1/UBE2N/DUSP4/TNFAIP3/RHOA/AKAP13/CKS2/CDC37/SYAP1/CALM3/CCND3/DUSP2/PPP2CA/RGS2/CHORDC1/DBNL/PRKAR1A/CCNH/PDCD4/PRDX2/STK4/CD74/RGCC/CDKN3/CCNA2/CCNB2/CDK1	42
BP	GO:0000245	spliceosomal complex assembly	13/846	80/18862	5.27324e-05	0.00066058	0.000519823	SNRPG/SRSF5/SNRPD2/RBMX/SNRPD1/SNRPE/SF1/SCAF11/PUF60/SNRPC/CELF2/PSIP1/SF3B1	13
BP	GO:0002495	antigen processing and presentation of peptide antigen via MHC class II	15/846	103/18862	5.40714e-05	0.000675528	0.000531585	CAPZB/HLA-DPB1/HLA-DRB1/DYNLL1/AP2M1/CAPZA1/ARF1/HLA-DRB5/HLA-DQB1/HLA-DRA/HLA-DPA1/HLA-DMA/HLA-DQA1/DCTN3/CD74	15
BP	GO:0002504	antigen processing and presentation of peptide or polysaccharide antigen via MHC class II	15/846	104/18862	6.06097e-05	0.000755177	0.000594263	CAPZB/HLA-DPB1/HLA-DRB1/DYNLL1/AP2M1/CAPZA1/ARF1/HLA-DRB5/HLA-DQB1/HLA-DRA/HLA-DPA1/HLA-DMA/HLA-DQA1/DCTN3/CD74	15
BP	GO:1990089	response to nerve growth factor	10/846	50/18862	6.26913e-05	0.000779019	0.000613025	ID1/CORO1A/ARPC3/RPL8/EEF2/CIB1/RAP1A/ARF6/EIF4A3/CDC5L	10
BP	GO:0008334	histone mRNA metabolic process	7/846	24/18862	6.30432e-05	0.000781297	0.000614817	SNRPB/SNRPG/SNRPF/SSB/SLBP/SNRPE/LSM1	7
BP	GO:0043489	RNA stabilization	11/846	60/18862	6.32865e-05	0.000782221	0.000615544	PABPC1/HNRNPC/YBX1/HNRNPA0/FUS/HNRNPU/DHX36/THRAP3/CIRBP/ZFP36/HNRNPD	11
BP	GO:0001731	formation of translation preinitiation complex	5/846	11/18862	6.6103e-05	0.00081486	0.000641228	RPL13A/EIF4H/EIF4B/EIF5/EIF2S2	5
BP	GO:0006470	protein dephosphorylation	31/846	325/18862	6.64586e-05	0.00081707	0.000642968	HSP90B1/LGALS3/PPIA/YWHAB/CALM1/PTPRC/LCK/CALM2/HSP90AB1/CYCS/ENSA/PPP1CB/SET/DUSP4/FKBP1A/PPP1CA/ROCK1/CALM3/DUSP2/PTP4A2/PPP2CA/PTBP1/PPP2R5C/PPM1G/PPP1R12A/SSU72/GNAI2/PPP1R2/ARPP19/PPP1CC/CDKN3	31
BP	GO:1902100	negative regulation of metaphase/anaphase transition of cell cycle	9/846	41/18862	6.75655e-05	0.000828482	0.000651948	IK/BUB3/TPR/ZNF207/AURKB/ZWINT/MAD2L1/CENPF/CDT1	9
BP	GO:0033045	regulation of sister chromatid segregation	12/846	71/18862	6.84088e-05	0.000836609	0.000658343	HNRNPU/IK/BUB3/TPR/ZNF207/PTTG1/AURKB/ZWINT/MAD2L1/UBE2C/CENPF/CDT1	12
BP	GO:0007249	I-kappaB kinase/NF-kappaB signaling	28/846	282/18862	7.38928e-05	0.000898932	0.000707387	PRDX4/HSPB1/REL/RPS27A/UBA52/S100A4/FYN/DDX21/UBE2N/TNFAIP3/RHOA/FKBP1A/HLA-DRB1/AKAP13/DHX36/RORA/TERF2IP/ROCK1/LAMTOR5/TANK/LITAF/HDAC1/BIRC3/MTDH/RHOH/CARD16/ZFAND6/CD74	28
BP	GO:0046651	lymphocyte proliferation	28/846	282/18862	7.38928e-05	0.000898932	0.000707387	MZB1/LGALS3/CORO1A/HLA-A/RPS3/RPS6/PTPRC/CD3E/HMGB1/HLA-E/FYN/MSN/IL7R/RAC2/GPR183/HLA-DPB1/HLA-DRB1/TNFRSF1B/ANXA1/HSPD1/CCND3/CCL5/BAX/HLA-DPA1/PRKAR1A/PRDX2/IRF1/CD74	28
BP	GO:0051101	regulation of DNA binding	16/846	118/18862	7.47032e-05	0.000906412	0.000713272	JUN/ID1/TMSB4X/CALM1/HMGB1/PARK7/HMGB2/SUMO1/CALM3/IFI16/LAMTOR5/GZMA/GTF2B/PARP1/SUMO3/CDT1	16
BP	GO:0051099	positive regulation of binding	20/846	170/18862	7.87732e-05	0.0009533	0.000750169	RAN/CALM1/RPL11/HSP90AB1/HMGB1/EIF3E/PARK7/B2M/HMGB2/FKBP1A/EIF3D/STMN1/CALM3/LAMTOR5/PPP2CA/MAPRE1/GTF2B/PARP1/STK4/CDT1	20
BP	GO:0001819	positive regulation of cytokine production	38/846	437/18862	7.91776e-05	0.000954737	0.000751301	XBP1/HSPA1B/HSPB1/HLA-A/LAPTM5/GAPDH/RPS3/SOD1/PTPRC/CD3E/HMGB1/HLA-E/CD2/LTB/PARK7/LRRFIP1/B2M/HMGB2/DDX21/GPSM3/XRCC5/XRCC6/HLA-DPB1/ANXA1/DHX36/RORA/HSPD1/IFI16/LAMTOR5/POLR2K/MBP/HLA-F/CD83/HLA-DPA1/POLR3GL/IRF1/CD74/RGCC	38
BP	GO:0044843	cell cycle G1/S phase transition	29/846	298/18862	7.9304e-05	0.000954737	0.000751301	BTG2/RPS6/RPL26/PSME1/KMT2E/ID2/ANXA1/PSME2/GSPT1/KHDRBS1/NASP/CNOT6L/CCND3/BAX/TMEM14B/PHB2/RPA3/CCNH/PRMT1/RGCC/TYMS/CDKN3/CCNA2/RRM2/PCNA/CDK1/CDT1/GTSE1/DHFR	29
BP	GO:0050685	positive regulation of mRNA processing	8/846	33/18862	8.09094e-05	0.000971541	0.000764524	HSPA8/NCL/RBM3/RBMX/DHX36/THRAP3/CIRBP/SNW1	8
BP	GO:0043666	regulation of phosphoprotein phosphatase activity	16/846	119/18862	8.2782e-05	0.000991458	0.000780197	HSP90B1/LGALS3/CALM1/PTPRC/CALM2/HSP90AB1/ENSA/SET/FKBP1A/ROCK1/CALM3/PPP2R5C/PPP1R12A/GNAI2/PPP1R2/ARPP19	16
BP	GO:0032943	mononuclear cell proliferation	28/846	285/18862	8.88088e-05	0.00106077	0.000834736	MZB1/LGALS3/CORO1A/HLA-A/RPS3/RPS6/PTPRC/CD3E/HMGB1/HLA-E/FYN/MSN/IL7R/RAC2/GPR183/HLA-DPB1/HLA-DRB1/TNFRSF1B/ANXA1/HSPD1/CCND3/CCL5/BAX/HLA-DPA1/PRKAR1A/PRDX2/IRF1/CD74	28
BP	GO:0048255	mRNA stabilization	10/846	52/18862	8.90265e-05	0.00106077	0.000834736	PABPC1/HNRNPC/YBX1/HNRNPA0/FUS/HNRNPU/THRAP3/CIRBP/ZFP36/HNRNPD	10
BP	GO:0033077	T cell differentiation in thymus	12/846	73/18862	9.04938e-05	0.00107548	0.000846318	CD3D/RPS6/SOD1/PTPRC/CD3E/CD3G/IL7R/B2M/ZFP36L1/ZFP36L2/JMJD6/CD74	12
BP	GO:0021762	substantia nigra development	9/846	43/18862	0.000100351	0.00118959	0.000936108	ACTB/CALM1/CALM2/RHOA/CDC42/YWHAQ/DYNLL1/CALM3/MBP	9
BP	GO:0034101	erythrocyte homeostasis	16/846	121/18862	0.000101266	0.00119737	0.000942233	HSPA1B/RPS17/RPS6/RPS14/RPS24/RPS19/B2M/HMGB2/KMT2E/HSPA9/LYAR/ZFP36L1/HCLS1/ZFP36/JMJD6/PRMT1	16
BP	GO:0090068	positive regulation of cell cycle process	29/846	303/18862	0.000106396	0.00125482	0.000987441	BTG2/NPM1/RPL23/RPL26/SFPQ/HNRNPU/RHOA/CDC42/KMT2E/ID2/ANXA1/UBE2B/CNOT6L/RANBP1/CCND3/TPR/BAX/PHB2/PRMT1/RGCC/NUSAP1/AURKB/MAD2L1/UBE2C/PCNA/CDCA5/CDK1/CDT1/GTSE1	29
BP	GO:2000767	positive regulation of cytoplasmic translation	5/846	12/18862	0.000109135	0.00128386	0.00101029	EEF2/PKM/CNBP/DHX36/YTHDF2	5
BP	GO:1902904	negative regulation of supramolecular fiber organization	19/846	161/18862	0.000113051	0.00132656	0.0010439	CORO1A/PFN1/TMSB4X/HSPA8/PFDN5/CAPZB/CIB1/GMFG/TMSB10/CAPZA1/STMN1/PAK2/PFDN2/MAPRE1/MTPN/FKBP4/MYADM/CORO1B/TPX2	19
BP	GO:0010965	regulation of mitotic sister chromatid separation	11/846	64/18862	0.000116632	0.00136513	0.00107424	IK/BUB3/TPR/ZNF207/PTTG1/AURKB/ZWINT/MAD2L1/UBE2C/CENPF/CDT1	11
BP	GO:0000082	G1/S transition of mitotic cell cycle	27/846	275/18862	0.000119157	0.00139117	0.00109474	BTG2/RPS6/RPL26/PSME1/KMT2E/ID2/ANXA1/PSME2/GSPT1/KHDRBS1/NASP/CNOT6L/CCND3/BAX/TMEM14B/RPA3/CCNH/PRMT1/RGCC/TYMS/CDKN3/RRM2/PCNA/CDK1/CDT1/GTSE1/DHFR	27
BP	GO:0007339	binding of sperm to zona pellucida	9/846	44/18862	0.000121187	0.00141131	0.00111059	ALDOA/CCT3/CCT2/CCT4/CCT5/TCP1/CCT8/CCT7/VDAC2	9
BP	GO:0051784	negative regulation of nuclear division	10/846	54/18862	0.000124185	0.0014426	0.00113521	IK/BUB3/TPR/ZNF207/PRKAR1A/AURKB/ZWINT/MAD2L1/CENPF/CDT1	10
BP	GO:0000291	nuclear-transcribed mRNA catabolic process, exonucleolytic	8/846	35/18862	0.000126667	0.00146409	0.00115212	POLR2G/LSM7/LSM4/LSM2/LSM3/LSM1/DDX6/LSM5	8
BP	GO:0008608	attachment of spindle microtubules to kinetochore	8/846	35/18862	0.000126667	0.00146409	0.00115212	HNRNPU/CDC42/EML4/BUB3/ZNF207/AURKB/NUF2/CDT1	8
BP	GO:0045824	negative regulation of innate immune response	11/846	65/18862	0.00013478	0.0015463	0.00121681	HLA-A/HLA-B/RPS19/HLA-E/TNFAIP3/IFI16/LYAR/HLA-F/YTHDF2/SERPINB9/NR1H2	11
BP	GO:0090307	mitotic spindle assembly	11/846	65/18862	0.00013478	0.0015463	0.00121681	HSPA1B/HNRNPU/RHOA/TPR/ZNF207/CHMP1B/SMC3/LSM14A/AURKB/TPX2/MYBL2	11
BP	GO:1903051	negative regulation of proteolysis involved in cellular protein catabolic process	11/846	65/18862	0.00013478	0.0015463	0.00121681	RPL5/RPL23/RPS7/RPL11/HSP90AB1/PARK7/EIF3H/SDCBP/UBXN1/PDCL3/CAMLG	11
BP	GO:0006735	NADH regeneration	7/846	27/18862	0.000143788	0.00163748	0.00128857	ENO1/GAPDH/PGK1/ALDOA/PKM/PGAM1/TPI1	7
BP	GO:0061621	canonical glycolysis	7/846	27/18862	0.000143788	0.00163748	0.00128857	ENO1/GAPDH/PGK1/ALDOA/PKM/PGAM1/TPI1	7
BP	GO:0061718	glucose catabolic process to pyruvate	7/846	27/18862	0.000143788	0.00163748	0.00128857	ENO1/GAPDH/PGK1/ALDOA/PKM/PGAM1/TPI1	7
BP	GO:0009896	positive regulation of catabolic process	38/846	450/18862	0.000145372	0.00165147	0.00129957	TRIB1/FABP1/HSPA1B/HERPUD1/BTG2/PABPC1/LAPTM5/SUMO2/OAZ1/HMGB1/PARK7/MSN/SUMO1/TNFAIP3/TNFRSF1B/EZR/DHX36/VDAC1/NFE2L2/CNOT6L/ROCK1/CSNK1A1/POLR2G/HNRNPR/ZFP36L1/ZFP36L2/ZC3HAV1/RBX1/BAX/PSMC1/ZFP36/HNRNPD/CTSC/SNX9/MTDH/YTHDF2/PHB2/VCP	38
BP	GO:0051306	mitotic sister chromatid separation	11/846	66/18862	0.000155275	0.00175965	0.0013847	IK/BUB3/TPR/ZNF207/PTTG1/AURKB/ZWINT/MAD2L1/UBE2C/CENPF/CDT1	11
BP	GO:0045730	respiratory burst	8/846	36/18862	0.000156512	0.00176935	0.00139234	JCHAIN/IGHA1/IGHA2/CD52/RPS19/RAC2/PGAM1/PRDX2	8
BP	GO:0090316	positive regulation of intracellular protein transport	20/846	179/18862	0.000160858	0.00181406	0.00142752	RAN/YWHAB/TOMM7/OAZ1/HSP90AB1/UBE2D3/FYN/YWHAZ/RAC2/CIB1/CDC42/YWHAQ/ANP32B/UBE2L3/TPR/KIF5B/HCLS1/ITGB2/PMAIP1/GTSE1	20
BP	GO:0051983	regulation of chromosome segregation	13/846	89/18862	0.000162314	0.00182603	0.00143694	HNRNPU/IK/BUB3/TPR/ZNF207/PTTG1/MKI67/AURKB/ZWINT/MAD2L1/UBE2C/CENPF/CDT1	13
BP	GO:0051348	negative regulation of transferase activity	28/846	296/18862	0.000169383	0.00190094	0.00149589	TRIB1/HSPB1/NPM1/RPL5/PPIA/RPL23/YWHAB/RPS7/RPL11/PTPRC/PARK7/DNAJA1/CIB1/HNRNPU/DUSP4/GMFG/TNFAIP3/DUSP2/PAK2/PIK3IP1/PPP2CA/RGS2/ZFP36/CHORDC1/RHOH/PRKAR1A/PDCD4/MAD2L1	28
BP	GO:0002709	regulation of T cell mediated immunity	12/846	78/18862	0.000174129	0.00194702	0.00153215	HLA-A/HLA-B/PTPRC/HMGB1/HLA-E/IL7R/B2M/HLA-DRB1/TNFRSF1B/HSPD1/HLA-F/HLA-DRA	12
BP	GO:0032392	DNA geometric change	15/846	114/18862	0.000174749	0.00194702	0.00153215	RPS27A/UBA52/HNRNPA2B1/HMGB1/HMGB2/XRCC5/XRCC6/ANXA1/DHX36/CHD1/SSBP1/RBX1/HMGA1/PARP1/TOP2A	15
BP	GO:0051225	spindle assembly	15/846	114/18862	0.000174749	0.00194702	0.00153215	HSPA1B/RPS3/HNRNPU/RHOA/TPR/TUBB/ZNF207/CHMP1B/MAPRE1/SMC3/LSM14A/AURKB/CCNB2/TPX2/MYBL2	15
BP	GO:0009895	negative regulation of catabolic process	29/846	312/18862	0.000176726	0.00195963	0.00154207	PABPC1/RPL5/RPL23/HNRNPC/RPS7/YBX1/RPL11/HSP90AB1/HNRNPA0/PARK7/FYN/EIF3H/FUS/HNRNPU/SDCBP/EIF4G2/UBXN1/PDCL3/DHX36/THRAP3/ROCK1/CIRBP/MCL1/ZFP36/SNX3/HNRNPD/CAMLG/DDIT4/MAD2L1	29
BP	GO:0070661	leukocyte proliferation	29/846	312/18862	0.000176726	0.00195963	0.00154207	MZB1/LGALS3/CORO1A/HLA-A/RPS3/RPS6/PTPRC/CD3E/HMGB1/HLA-E/FYN/MSN/IL7R/RAC2/GPR183/TNFAIP3/HLA-DPB1/HLA-DRB1/TNFRSF1B/ANXA1/HSPD1/CCND3/CCL5/BAX/HLA-DPA1/PRKAR1A/PRDX2/IRF1/CD74	29
BP	GO:0032984	protein-containing complex disassembly	30/846	328/18862	0.000182694	0.00202097	0.00159034	HSPA8/CFL1/RPL23/CAPZB/CIB1/SET/GSPT1/PPP1CA/CAPZA1/TRMT112/STMN1/WDR1/CSNK1A1/MRPS6/KIF5B/ETF1/CHMP1B/MRPL47/HMGA1/MAP1LC3B/MTPN/MRPL33/MRPL18/MRPL9/DDIT4/MRPL20/GABARAPL1/VCP/EIF5A/TPX2	30
BP	GO:0061620	glycolytic process through glucose-6-phosphate	7/846	28/18862	0.000184348	0.00203441	0.00160092	ENO1/GAPDH/PGK1/ALDOA/PKM/PGAM1/TPI1	7
BP	GO:0031503	protein-containing complex localization	27/846	283/18862	0.000191284	0.00210594	0.0016572	RAN/NPM1/SRSF2/SRSF3/HNRNPA2B1/RBM8A/SRSF7/SFPQ/HNRNPU/SRSF5/MAGOH/SRRM1/SSB/SLBP/EZR/DYNLL1/RAP1A/RNPS1/TPR/KIF5B/SRSF11/ENY2/EIF4A3/DDX39A/NXT1/EIF5A/BIRC5	27
BP	GO:0033120	positive regulation of RNA splicing	8/846	37/18862	0.000191913	0.00210786	0.00165871	HSPA8/NCL/RBM3/SRSF5/RBMX/THRAP3/CIRBP/SNW1	8
BP	GO:0032479	regulation of type I interferon production	16/846	128/18862	0.000197395	0.00216295	0.00170206	REL/HMGB1/LRRFIP1/HMGB2/TNFAIP3/XRCC5/XRCC6/DHX36/HSPD1/PCBP2/IFI16/POLR2K/TAX1BP1/UBE2L6/POLR3GL/IRF1	16
BP	GO:0010950	positive regulation of endopeptidase activity	20/846	182/18862	0.000201488	0.00220259	0.00173326	LAPTM5/RPS3/LCK/HMGB1/PSME1/FYN/HSPE1/CYCS/ARL6IP5/ANP32B/PSME2/HSPD1/IFI16/MBP/BAX/PDCD6/ADRM1/PRELID1/VCP/PMAIP1	20
BP	GO:0045839	negative regulation of mitotic nuclear division	9/846	47/18862	0.000206508	0.00224686	0.0017681	IK/BUB3/TPR/ZNF207/AURKB/ZWINT/MAD2L1/CENPF/CDT1	9
BP	GO:0051972	regulation of telomerase activity	9/846	47/18862	0.000206508	0.00224686	0.0017681	HNRNPA2B1/HSP90AB1/PTGES3/XRCC5/CCT2/CCT4/TCP1/HNRNPD/AURKB	9
BP	GO:0072655	establishment of protein localization to mitochondrion	17/846	142/18862	0.000214164	0.00232456	0.00182924	YWHAB/CALM1/TOMM7/UBE2D3/DNAJA1/YWHAZ/RAC2/SLC25A6/YWHAQ/HSPD1/UBE2L3/TOMM22/CALM3/BAX/TOMM20/HSPA4/PMAIP1	17
BP	GO:0031330	negative regulation of cellular catabolic process	25/846	255/18862	0.000214652	0.00232456	0.00182924	PABPC1/RPL5/RPL23/HNRNPC/RPS7/YBX1/RPL11/HSP90AB1/HNRNPA0/PARK7/EIF3H/FUS/HNRNPU/SDCBP/EIF4G2/UBXN1/PDCL3/DHX36/THRAP3/ROCK1/CIRBP/MCL1/ZFP36/HNRNPD/CAMLG	25
BP	GO:0032606	type I interferon production	16/846	129/18862	0.000216158	0.00233542	0.00183778	REL/HMGB1/LRRFIP1/HMGB2/TNFAIP3/XRCC5/XRCC6/DHX36/HSPD1/PCBP2/IFI16/POLR2K/TAX1BP1/UBE2L6/POLR3GL/IRF1	16
BP	GO:2000106	regulation of leukocyte apoptotic process	12/846	80/18862	0.000222545	0.00239326	0.0018833	LGALS3/CD3G/IL7R/ANXA1/TCP1/HCLS1/CCL5/BAX/FOXP1/PRELID1/CD74/AURKB	12
BP	GO:2000117	negative regulation of cysteine-type endopeptidase activity	12/846	80/18862	0.000222545	0.00239326	0.0018833	FABP1/HERPUD1/PARK7/DNAJB6/CST7/IFI16/LAMTOR5/PAK2/ARL6IP1/CD44/CARD16/SERPINB9	12
BP	GO:0036336	dendritic cell migration	7/846	29/18862	0.000233671	0.00249554	0.00196379	CXCR4/HMGB1/GPR183/CDC42/C1QBP/CALR/CCL5	7
BP	GO:0050690	regulation of defense response to virus by virus	7/846	29/18862	0.000233671	0.00249554	0.00196379	LCK/FYN/B2M/CD247/AP2M1/ARF1/PAK2	7
BP	GO:0061615	glycolytic process through fructose-6-phosphate	7/846	29/18862	0.000233671	0.00249554	0.00196379	ENO1/GAPDH/PGK1/ALDOA/PKM/PGAM1/TPI1	7
BP	GO:0032516	positive regulation of phosphoprotein phosphatase activity	6/846	21/18862	0.00024304	0.0025837	0.00203316	CALM1/PTPRC/CALM2/HSP90AB1/CALM3/PPP1R12A	6
BP	GO:2000765	regulation of cytoplasmic translation	6/846	21/18862	0.00024304	0.0025837	0.00203316	RPL13A/EEF2/PKM/CNBP/DHX36/YTHDF2	6
BP	GO:0032386	regulation of intracellular transport	31/846	350/18862	0.000254245	0.00269662	0.00212202	DERL3/IFI27/RAN/YWHAB/TOMM7/OAZ1/HSP90AB1/PARK7/UBE2D3/FYN/LCP1/MSN/YWHAZ/RAC2/CIB1/CDC42/YWHAQ/ANP32B/EZR/KHDRBS1/UBE2L3/ARF1/TPR/KIF5B/HCLS1/ITGB2/SNX3/PPP1R12A/PMAIP1/PPP1CC/GTSE1	31
BP	GO:0006122	mitochondrial electron transport, ubiquinol to cytochrome c	5/846	14/18862	0.000255905	0.00270187	0.00212615	UQCRB/CYCS/UQCRH/UQCRFS1/UQCRC2	5
BP	GO:0045059	positive thymic T cell selection	5/846	14/18862	0.000255905	0.00270187	0.00212615	CD3D/PTPRC/CD3E/CD3G/CD74	5
BP	GO:1902369	negative regulation of RNA catabolic process	11/846	70/18862	0.000265785	0.00279274	0.00219766	PABPC1/HNRNPC/YBX1/HNRNPA0/FUS/HNRNPU/DHX36/THRAP3/CIRBP/ZFP36/HNRNPD	11
BP	GO:0030071	regulation of mitotic metaphase/anaphase transition	10/846	59/18862	0.000266319	0.00279274	0.00219766	IK/BUB3/TPR/ZNF207/AURKB/ZWINT/MAD2L1/UBE2C/CENPF/CDT1	10
BP	GO:1902373	negative regulation of mRNA catabolic process	10/846	59/18862	0.000266319	0.00279274	0.00219766	PABPC1/HNRNPC/YBX1/HNRNPA0/FUS/HNRNPU/THRAP3/CIRBP/ZFP36/HNRNPD	10
BP	GO:0050792	regulation of viral process	20/846	186/18862	0.000269532	0.00282005	0.00221915	CXCR4/PABPC1/PPIA/IFITM2/HLA-DRB1/LY6E/IFI16/POLR2G/POLR2K/BANF1/ZC3HAV1/KPNA2/CCL5/ZFP36/SNX3/VPS37B/SUPT4H1/CD74/ISG20/TOP2A	20
BP	GO:0043122	regulation of I-kappaB kinase/NF-kappaB signaling	24/846	244/18862	0.000271207	0.00283118	0.00222791	HSPB1/REL/S100A4/FYN/DDX21/UBE2N/TNFAIP3/RHOA/FKBP1A/HLA-DRB1/AKAP13/DHX36/RORA/TERF2IP/LAMTOR5/TANK/LITAF/HDAC1/BIRC3/MTDH/RHOH/CARD16/ZFAND6/CD74	24
BP	GO:0032434	regulation of proteasomal ubiquitin-dependent protein catabolic process	16/846	132/18862	0.000282031	0.00292918	0.00230503	TRIB1/HSPA1B/HERPUD1/SUMO2/RPL11/HSP90AB1/PARK7/EIF3H/SUMO1/SDCBP/UBXN1/NFE2L2/CSNK1A1/RBX1/CAMLG/VCP	16
BP	GO:0051084	'de novo' posttranslational protein folding	8/846	39/18862	0.000282491	0.00292918	0.00230503	HSPA1B/HSPA8/HSPE1/PTGES3/CCT2/HSPA9/ST13/CD74	8
BP	GO:1901998	toxin transport	8/846	39/18862	0.000282491	0.00292918	0.00230503	DNAJA1/CCT3/CCT2/CCT4/CCT5/TCP1/CCT8/CCT7	8
BP	GO:0070585	protein localization to mitochondrion	17/846	146/18862	0.000299035	0.00309381	0.00243458	YWHAB/CALM1/TOMM7/UBE2D3/DNAJA1/YWHAZ/RAC2/SLC25A6/YWHAQ/HSPD1/UBE2L3/TOMM22/CALM3/BAX/TOMM20/HSPA4/PMAIP1	17
BP	GO:1905818	regulation of chromosome separation	11/846	71/18862	0.00030197	0.00311722	0.002453	IK/BUB3/TPR/ZNF207/PTTG1/AURKB/ZWINT/MAD2L1/UBE2C/CENPF/CDT1	11
BP	GO:0097191	extrinsic apoptotic signaling pathway	22/846	217/18862	0.000315485	0.0032495	0.00255709	ITM2C/HSPA1B/IFI27/KRT8/LGALS3/PTPRC/PARK7/FYN/HMGB2/CIB1/TNFAIP3/TNFRSF1B/PPP1CA/PAK2/BAX/MCL1/BLOC1S2/SIVA1/PRDX2/PDIA3/STK4/PMAIP1	22
BP	GO:1901798	positive regulation of signal transduction by p53 class mediator	6/846	22/18862	0.000321578	0.00330491	0.0026007	RPL23/RPS7/DDX5/RPL11/RPL26/PMAIP1	6
BP	GO:0006414	translational elongation	16/846	134/18862	0.00033502	0.00343543	0.00270341	EEF1A1/RPL30/RPLP1/RPLP2/EEF1B2/EEF2/MRPS6/SRP9/EIF4A3/MRPL47/MRPL33/MRPL18/TUFM/MRPL9/MRPL20/EIF5A	16
BP	GO:0045619	regulation of lymphocyte differentiation	19/846	175/18862	0.000335889	0.00343675	0.00270444	XBP1/SOD1/PTPRC/HMGB1/CD2/IL7R/XRCC6/RUNX3/HLA-DRB1/ANXA1/ZFP36L1/ZFP36L2/CD83/HLA-DRA/RHOH/PRDX2/PRELID1/IRF1/CD74	19
BP	GO:0042177	negative regulation of protein catabolic process	15/846	121/18862	0.000338681	0.00345768	0.00272091	RPL5/RPL23/RPS7/RPL11/HSP90AB1/PARK7/FYN/EIF3H/SDCBP/UBXN1/PDCL3/ROCK1/SNX3/CAMLG/MAD2L1	15
BP	GO:0033157	regulation of intracellular protein transport	24/846	248/18862	0.000345039	0.00351484	0.0027659	DERL3/IFI27/RAN/YWHAB/TOMM7/OAZ1/HSP90AB1/PARK7/UBE2D3/FYN/LCP1/YWHAZ/RAC2/CIB1/CDC42/YWHAQ/ANP32B/UBE2L3/TPR/KIF5B/HCLS1/ITGB2/PMAIP1/GTSE1	24
BP	GO:0007091	metaphase/anaphase transition of mitotic cell cycle	10/846	61/18862	0.000352574	0.00358373	0.0028201	IK/BUB3/TPR/ZNF207/AURKB/ZWINT/MAD2L1/UBE2C/CENPF/CDT1	10
BP	GO:0051783	regulation of nuclear division	16/846	135/18862	0.00036459	0.00369776	0.00290984	CDC42/UBE2B/IK/BUB3/TPR/ZNF207/CALR/PRKAR1A/RGCC/MKI67/NUSAP1/AURKB/ZWINT/MAD2L1/CENPF/CDT1	16
BP	GO:0007076	mitotic chromosome condensation	5/846	15/18862	0.000369732	0.00372545	0.00293163	SMC4/NUSAP1/CDCA5/SMC2/NCAPG	5
BP	GO:0009263	deoxyribonucleotide biosynthetic process	5/846	15/18862	0.000369732	0.00372545	0.00293163	DUT/GUK1/DGUOK/TYMS/RRM2	5
BP	GO:1900153	positive regulation of nuclear-transcribed mRNA catabolic process, deadenylation-dependent decay	5/846	15/18862	0.000369732	0.00372545	0.00293163	PABPC1/DHX36/ZFP36L1/ZFP36L2/ZFP36	5
BP	GO:0001959	regulation of cytokine-mediated signaling pathway	19/846	177/18862	0.000387927	0.00389714	0.00306673	HSPA1B/CXCR4/LAPTM5/PTPRC/HSP90AB1/ELF1/SUMO1/TNFAIP3/JAK1/CDC37/CCL5/LSM14A/BIRC3/CARD16/TAX1BP1/YTHDF2/CASP4/NR1H2/CD74	19
BP	GO:0042326	negative regulation of phosphorylation	34/846	407/18862	0.000388453	0.00389714	0.00306673	TRIB1/HSPB1/NPM1/PPIA/YWHAB/CALM1/PTPRC/CALM2/PARK7/SAMSN1/DNAJA1/CIB1/HNRNPU/DUSP4/GMFG/TNFAIP3/STRAP/DYNLL1/UBE2B/TERF2IP/ROCK1/CALM3/DUSP2/PAK2/PIK3IP1/PPP2CA/BAX/RGS2/CHORDC1/RHOH/PRKAR1A/DDIT4/PDCD4/MYADM	34
BP	GO:0051222	positive regulation of protein transport	28/846	312/18862	0.000402181	0.00402616	0.00316826	RAN/PPIA/YWHAB/TOMM7/OAZ1/HSP90AB1/UBE2D3/FYN/YWHAZ/RAC2/CIB1/CDC42/HLA-DRB1/YWHAQ/ANP32B/EZR/DYNLL1/UBE2L3/ARF1/TPR/ARF6/KIF5B/HCLS1/ITGB2/MPC2/NR1H2/PMAIP1/GTSE1	28
BP	GO:1902099	regulation of metaphase/anaphase transition of cell cycle	10/846	62/18862	0.000403742	0.00403307	0.0031737	IK/BUB3/TPR/ZNF207/AURKB/ZWINT/MAD2L1/UBE2C/CENPF/CDT1	10
BP	GO:0034063	stress granule assembly	6/846	23/18862	0.000418684	0.00417333	0.00328407	RPS23/G3BP2/PRRC2C/LSM14A/CIRBP/DDX6	6
BP	GO:0051817	modulation of process of other organism involved in symbiotic interaction	13/846	98/18862	0.000428415	0.00426116	0.00335319	JUN/IFI27/HSPA8/CFL1/NUCKS1/CHD1/KPNA2/CCL5/HDAC1/SNW1/PHB2/SERPINB9/TYMS	13
BP	GO:0050864	regulation of B cell activation	20/846	193/18862	0.000437723	0.00434442	0.00341871	MZB1/IGHA1/IGKC/XBP1/IGHA2/IGLC3/IGLC2/IGHG3/IGHG1/LAPTM5/PTPRC/TRBC2/SAMSN1/TRBC1/GPR183/TNFAIP3/ZFP36L1/ZFP36L2/SH3KBP1/CD74	20
BP	GO:0001906	cell killing	19/846	179/18862	0.00044683	0.00441933	0.00347766	CORO1A/HLA-A/GAPDH/RPL30/HLA-B/RPS19/PTPRC/HSP90AB1/HLA-E/HMGN2/IL7R/B2M/HLA-DRB1/TUBB/HLA-F/TUBB4B/CTSC/HLA-DRA/SERPINB9	19
BP	GO:0090066	regulation of anatomical structure size	39/846	493/18862	0.000448023	0.00441933	0.00347766	CORO1A/COTL1/ARPC1B/PFN1/TMSB4X/ARPC2/ARPC3/SOD1/HSP90AB1/CAPZB/MSN/EVL/IL7R/ACTR3/ARPC4/GMFG/RHOA/EIF4G2/TMSB10/ARPC5/EZR/BRK1/PPP1CA/AP2M1/VASP/CAPZA1/ROCK1/WDR1/LAMTOR5/ARF1/ARF6/HCLS1/RGS2/TMEM123/MTPN/SNX9/DBNL/MYADM/CORO1B	39
BP	GO:0071353	cellular response to interleukin-4	7/846	32/18862	0.000448131	0.00441933	0.00347766	XBP1/CORO1A/RPLP0/RPL3/HSP90AB1/TUBA1B/IL2RG	7
BP	GO:0002711	positive regulation of T cell mediated immunity	9/846	52/18862	0.000456352	0.00449085	0.00353393	HLA-A/HLA-B/PTPRC/HLA-E/B2M/HLA-DRB1/HSPD1/HLA-F/HLA-DRA	9
BP	GO:0045787	positive regulation of cell cycle	33/846	395/18862	0.000469609	0.00461152	0.00362889	BTG2/NPM1/RPL23/RPL26/RPS15A/HSP90AB1/SFPQ/HNRNPU/RHOA/CDC42/KMT2E/ID2/ANXA1/UBE2B/CKS2/CNOT6L/RANBP1/CCND3/TPR/CALR/BAX/PHB2/PRMT1/RGCC/NUSAP1/AURKB/MAD2L1/UBE2C/PCNA/CDCA5/CDK1/CDT1/GTSE1	33
BP	GO:0062197	cellular response to chemical stress	30/846	347/18862	0.000476645	0.00467072	0.00367548	FABP1/HSPA1B/JUN/HSPB1/PPIA/RPS3/CHCHD2/SOD1/PARK7/FYN/DNAJA1/SFPQ/CYCS/TNFAIP3/XRCC5/XRCC6/ARL6IP5/NR4A2/ANXA1/NFE2L2/ZFP36L1/PRDX1/NONO/MCL1/HNRNPD/PARP1/PRDX2/CCNA2/PCNA/DHFR	30
BP	GO:0000075	cell cycle checkpoint signaling	21/846	209/18862	0.000481961	0.00471285	0.00370863	BTG2/RPL26/IK/BUB3/CNOT6L/TPR/SYF2/ZNF207/BAX/CDC5L/PRMT1/RGCC/AURKB/ZWINT/CLSPN/MAD2L1/PCNA/CENPF/CDK1/CDT1/GTSE1	21
BP	GO:0060263	regulation of respiratory burst	5/846	16/18862	0.000518024	0.00505482	0.00397774	JCHAIN/IGHA1/IGHA2/RPS19/RAC2	5
BP	GO:0006323	DNA packaging	23/846	240/18862	0.000521241	0.0050739	0.00399275	NPM1/NAP1L1/HMGB1/HMGB2/SET/ANP32B/NASP/TPR/BANF1/HDAC1/HMGA1/SMC4/PPHLN1/NAP1L4/TSPYL1/NUSAP1/TOP2A/CDCA5/CENPM/ASF1B/SMC2/CENPU/NCAPG	23
BP	GO:0008630	intrinsic apoptotic signaling pathway in response to DNA damage	13/846	100/18862	0.000522168	0.0050739	0.00399275	HNRNPK/RPS3/TPT1/RPL26/TNFRSF1B/IFI16/BAX/MCL1/CD44/CRIP1/SNW1/DDIT4/CD74	13
BP	GO:0044784	metaphase/anaphase transition of cell cycle	10/846	64/18862	0.000524697	0.0050878	0.00400369	IK/BUB3/TPR/ZNF207/AURKB/ZWINT/MAD2L1/UBE2C/CENPF/CDT1	10
BP	GO:0090151	establishment of protein localization to mitochondrial membrane	9/846	53/18862	0.000528143	0.00509988	0.00401319	YWHAB/CALM1/YWHAZ/YWHAQ/TOMM22/CALM3/BAX/HSPA4/PMAIP1	9
BP	GO:1902743	regulation of lamellipodium organization	9/846	53/18862	0.000528143	0.00509988	0.00401319	ARPC2/CAPZB/ACTR3/RAC2/CDC42/BRK1/CD44/AKIRIN1/CORO1B	9
BP	GO:0001909	leukocyte mediated cytotoxicity	14/846	113/18862	0.000531394	0.0051206	0.0040295	CORO1A/HLA-A/HLA-B/PTPRC/HLA-E/IL7R/B2M/HLA-DRB1/TUBB/HLA-F/TUBB4B/CTSC/HLA-DRA/SERPINB9	14
BP	GO:0002407	dendritic cell chemotaxis	6/846	24/18862	0.000537231	0.00516611	0.00406531	CXCR4/HMGB1/GPR183/C1QBP/CALR/CCL5	6
BP	GO:0043928	exonucleolytic catabolism of deadenylated mRNA	7/846	33/18862	0.000546998	0.0052383	0.00412212	LSM7/LSM4/LSM2/LSM3/LSM1/DDX6/LSM5	7
BP	GO:0051973	positive regulation of telomerase activity	7/846	33/18862	0.000546998	0.0052383	0.00412212	HSP90AB1/PTGES3/XRCC5/CCT2/CCT4/TCP1/AURKB	7
BP	GO:0061136	regulation of proteasomal protein catabolic process	19/846	182/18862	0.000549686	0.00525303	0.00413371	TRIB1/HSPA1B/HERPUD1/SUMO2/RPL11/HSP90AB1/PSME1/PARK7/EIF3H/SUMO1/SDCBP/UBXN1/PSME2/NFE2L2/CSNK1A1/RBX1/PSMC1/CAMLG/VCP	19
BP	GO:1903706	regulation of hemopoiesis	34/846	415/18862	0.000550804	0.00525303	0.00413371	XBP1/TRIB1/HSPA1B/JUN/LGALS3/HLA-B/SOD1/PTPRC/HMGB1/CD2/IL7R/B2M/HMGB2/CIB1/XRCC6/RUNX3/HLA-DRB1/KMT2E/ANXA1/HSPA9/ZFP36L1/ZFP36L2/HCLS1/HDAC1/CD83/ZFP36/HLA-DRA/RHOH/FOXP1/PRDX2/PRELID1/IRF1/PRMT1/CD74	34
BP	GO:0043903	regulation of biological process involved in symbiotic interaction	20/846	197/18862	0.000569957	0.00542454	0.00426867	CXCR4/PABPC1/PPIA/IFITM2/HLA-DRB1/LY6E/IFI16/POLR2G/POLR2K/BANF1/ZC3HAV1/KPNA2/CCL5/ZFP36/SNX3/VPS37B/SUPT4H1/CD74/ISG20/TOP2A	20
BP	GO:0070228	regulation of lymphocyte apoptotic process	9/846	54/18862	0.000608934	0.00578363	0.00455125	LGALS3/CD3G/IL7R/CCL5/BAX/FOXP1/PRELID1/CD74/AURKB	9
BP	GO:0032481	positive regulation of type I interferon production	11/846	77/18862	0.000617483	0.00584088	0.0045963	HMGB1/LRRFIP1/HMGB2/XRCC5/XRCC6/DHX36/HSPD1/IFI16/POLR2K/POLR3GL/IRF1	11
BP	GO:1903363	negative regulation of cellular protein catabolic process	11/846	77/18862	0.000617483	0.00584088	0.0045963	RPL5/RPL23/RPS7/RPL11/HSP90AB1/PARK7/EIF3H/SDCBP/UBXN1/PDCL3/CAMLG	11
BP	GO:0071887	leukocyte apoptotic process	13/846	102/18862	0.000632718	0.00597281	0.00470011	LGALS3/RPS6/CD3G/IL7R/ANXA1/TCP1/HCLS1/CCL5/BAX/FOXP1/PRELID1/CD74/AURKB	13
BP	GO:0030218	erythrocyte differentiation	14/846	115/18862	0.00063518	0.00598386	0.00470881	HSPA1B/RPS6/RPS14/RPS19/B2M/HMGB2/KMT2E/HSPA9/LYAR/ZFP36L1/HCLS1/ZFP36/JMJD6/PRMT1	14
BP	GO:0051085	chaperone cofactor-dependent protein refolding	7/846	34/18862	0.000662452	0.00622812	0.00490103	HSPA1B/HSPA8/HSPE1/PTGES3/HSPA9/ST13/CD74	7
BP	GO:0002683	negative regulation of immune system process	33/846	403/18862	0.000665961	0.00624844	0.00491702	TRIB1/LGALS3/HLA-A/LAPTM5/HLA-B/RPS19/PTPRC/HMGB1/HLA-E/SAMSN1/IL7R/TNFAIP3/CST7/RUNX3/HLA-DRB1/EZR/ANXA1/HSPA9/PSMA1/C1QBP/PCBP2/IFI16/LYAR/HLA-F/PSMB4/PRKAR1A/CD47/YTHDF2/SERPINB9/PRDX2/IRF1/NR1H2/CD74	33
BP	GO:0002424	T cell mediated immune response to tumor cell	4/846	10/18862	0.000679187	0.00635966	0.00500454	HLA-A/HMGB1/HLA-DRB1/HSPD1	4
BP	GO:0032272	negative regulation of protein polymerization	11/846	78/18862	0.000690272	0.00645042	0.00507596	PFN1/TMSB4X/CAPZB/TMSB10/CAPZA1/STMN1/MAPRE1/MTPN/VDAC2/FKBP4/MYADM	11
BP	GO:0071385	cellular response to glucocorticoid stimulus	9/846	55/18862	0.000699556	0.00652403	0.00513388	HNRNPU/NR3C1/ANXA1/CBX3/UBE2L3/ZFP36L1/ZFP36L2/ZFP36/DDIT4	9
BP	GO:0061158	3'-UTR-mediated mRNA destabilization	5/846	17/18862	0.000706923	0.00656631	0.00516715	DHX36/ZFP36L1/ZFP36L2/ZFP36/HNRNPD	5
BP	GO:1900151	regulation of nuclear-transcribed mRNA catabolic process, deadenylation-dependent decay	5/846	17/18862	0.000706923	0.00656631	0.00516715	PABPC1/DHX36/ZFP36L1/ZFP36L2/ZFP36	5
BP	GO:0051494	negative regulation of cytoskeleton organization	17/846	158/18862	0.000749883	0.00695142	0.0054702	CORO1A/PFN1/TMSB4X/NPM1/CAPZB/CIB1/GMFG/TMSB10/CAPZA1/STMN1/PAK2/MAPRE1/MTPN/FKBP4/MYADM/CORO1B/TPX2	17
BP	GO:0002456	T cell mediated immunity	13/846	104/18862	0.000762378	0.00705314	0.00555025	HLA-A/HLA-B/PTPRC/HMGB1/HLA-E/IL7R/B2M/HLA-DRB1/TNFRSF1B/HSPD1/HLA-F/CTSC/HLA-DRA	13
BP	GO:0051303	establishment of chromosome localization	11/846	79/18862	0.000770054	0.00710996	0.00559496	ACTR3/HNRNPU/EML4/UBE2B/NUDC/CHMP1B/AURKB/CENPF/NUF2/CDCA5/CDT1	11
BP	GO:0035307	positive regulation of protein dephosphorylation	8/846	45/18862	0.0007805	0.00719208	0.00565958	PPIA/CALM1/PTPRC/CALM2/HSP90AB1/CALM3/PTBP1/PPP1R12A	8
BP	GO:0008037	cell recognition	22/846	232/18862	0.000786023	0.0072286	0.00568832	IGHA1/IGKC/IGHA2/IGLC3/IGLC2/IGHG3/IGHG1/LGALS3/CXCR4/TRBC2/MSN/ALDOA/TRBC1/CCT3/CCT2/CCT4/CCT5/TCP1/CCT8/CCT7/VDAC2/JMJD6	22
BP	GO:0006369	termination of RNA polymerase II transcription	7/846	35/18862	0.000796398	0.00729507	0.00574063	SNRPB/SNRPG/SNRPF/SLBP/SNRPE/PAPOLA/SSU72	7
BP	GO:0070670	response to interleukin-4	7/846	35/18862	0.000796398	0.00729507	0.00574063	XBP1/CORO1A/RPLP0/RPL3/HSP90AB1/TUBA1B/IL2RG	7
BP	GO:0006977	DNA damage response, signal transduction by p53 class mediator resulting in cell cycle arrest	9/846	56/18862	0.000800883	0.00732168	0.00576157	BTG2/RPL26/CNOT6L/BAX/PRMT1/RGCC/PCNA/CDK1/GTSE1	9
BP	GO:0042113	B cell activation	28/846	326/18862	0.000802577	0.00732273	0.00576239	MZB1/IGHA1/IGKC/XBP1/IGHA2/IGLC3/IGLC2/IGHG3/IGHG1/LAPTM5/PTPRC/TRBC2/SAMSN1/IL7R/TRBC1/GPR183/TNFAIP3/HSPD1/ZFP36L1/ZFP36L2/RBPJ/IRF2BP2/BAX/ITM2A/KLF6/PHB2/SH3KBP1/CD74	28
BP	GO:1903201	regulation of oxidative stress-induced cell death	10/846	68/18862	0.000857234	0.00777644	0.00611943	HSPB1/PPIA/SOD1/PARK7/FYN/SFPQ/NFE2L2/NONO/MCL1/PARP1	10
BP	GO:0001895	retina homeostasis	11/846	80/18862	0.000857338	0.00777644	0.00611943	JCHAIN/IGHA1/IGKC/IGHA2/IGHG3/HSPB1/ACTB/ACTG1/SOD1/B2M/PRDX1	11
BP	GO:0009988	cell-cell recognition	11/846	80/18862	0.000857338	0.00777644	0.00611943	LGALS3/MSN/ALDOA/CCT3/CCT2/CCT4/CCT5/TCP1/CCT8/CCT7/VDAC2	11
BP	GO:0045580	regulation of T cell differentiation	16/846	146/18862	0.000869434	0.00787075	0.00619364	XBP1/SOD1/PTPRC/HMGB1/CD2/IL7R/RUNX3/HLA-DRB1/ANXA1/CD83/HLA-DRA/RHOH/PRDX2/PRELID1/IRF1/CD74	16
BP	GO:0060759	regulation of response to cytokine stimulus	19/846	189/18862	0.000872228	0.00788066	0.00620144	HSPA1B/CXCR4/LAPTM5/PTPRC/HSP90AB1/ELF1/SUMO1/TNFAIP3/JAK1/CDC37/CCL5/LSM14A/BIRC3/CARD16/TAX1BP1/YTHDF2/CASP4/NR1H2/CD74	19
BP	GO:0071824	protein-DNA complex subunit organization	25/846	281/18862	0.000910011	0.00820603	0.00645748	NPM1/NAP1L1/RPL23/RPS27A/UBA52/HMGB1/HMGB2/SET/ANP32B/NASP/PSMC5/RBX1/HMGA1/GTF2B/PARP1/NAP1L4/RPA3/CCNH/TSPYL1/ANP32E/CENPF/CENPM/ASF1B/CDT1/CENPU	25
BP	GO:0030330	DNA damage response, signal transduction by p53 class mediator	13/846	106/18862	0.000913674	0.00822307	0.00647089	BTG2/DDX5/RPL26/CNOT6L/BAX/CD44/PRMT1/PMAIP1/CD74/RGCC/PCNA/CDK1/GTSE1	13
BP	GO:0006979	response to oxidative stress	35/846	444/18862	0.000916234	0.00823013	0.00647644	SDC1/PRDX4/FABP1/HSPA1B/JUN/HSPB1/LDHA/PPIA/RPS3/CHCHD2/SOD1/PARK7/FYN/HNRNPM/EEF2/SFPQ/CYCS/TNFAIP3/ARL6IP5/UCP2/NR4A2/ANXA1/NFE2L2/PRDX1/NONO/MCL1/HNRNPD/NDUFA12/PSIP1/PARP1/PRDX2/CCNA2/PCNA/NUDT1/DHFR	35
BP	GO:0009408	response to heat	17/846	161/18862	0.0009272	0.00831252	0.00654127	HSPA1B/HSPA8/SOD1/HSP90AB1/DNAJB6/PTGES3/DNAJA1/SUMO1/PDCL3/DHX36/TPR/PDCD6/CHORDC1/PSIP1/RPA3/FKBP4/VCP	17
BP	GO:0045116	protein neddylation	5/846	18/18862	0.000942922	0.00842089	0.00662656	RPL5/RPL11/NEDD8/RNF7/RBX1	5
BP	GO:0045953	negative regulation of natural killer cell mediated cytotoxicity	5/846	18/18862	0.000942922	0.00842089	0.00662656	HLA-A/HLA-B/HLA-E/HLA-F/SERPINB9	5
BP	GO:0006007	glucose catabolic process	7/846	36/18862	0.000950853	0.00845893	0.00665649	ENO1/GAPDH/PGK1/ALDOA/PKM/PGAM1/TPI1	7
BP	GO:0032435	negative regulation of proteasomal ubiquitin-dependent protein catabolic process	7/846	36/18862	0.000950853	0.00845893	0.00665649	RPL11/HSP90AB1/PARK7/EIF3H/SDCBP/UBXN1/CAMLG	7
BP	GO:0050000	chromosome localization	11/846	81/18862	0.000952656	0.00845893	0.00665649	ACTR3/HNRNPU/EML4/UBE2B/NUDC/CHMP1B/AURKB/CENPF/NUF2/CDCA5/CDT1	11
BP	GO:0034605	cellular response to heat	14/846	120/18862	0.000972237	0.00861629	0.00678032	HSPA1B/HSPA8/HSP90AB1/DNAJB6/PTGES3/SUMO1/PDCL3/DHX36/TPR/PDCD6/CHORDC1/RPA3/FKBP4/VCP	14
BP	GO:0006520	cellular amino acid metabolic process	28/846	331/18862	0.00101319	0.0089621	0.00705244	OAZ1/PSME1/PARK7/PSMA7/PSMB9/PSMB8/PSMB1/PSME2/PSMA5/PSMA1/PSMA4/PSMB3/PPA1/PSMB2/PSMC5/PSMD8/PSMA2/PSMD13/PSMD4/PSMC1/PSMA3/PSMB4/PSMB6/PSMB7/HSD17B10/PSMD7/ODC1/DHFR	28
BP	GO:0034599	cellular response to oxidative stress	26/846	299/18862	0.00101525	0.00896319	0.0070533	FABP1/HSPA1B/JUN/HSPB1/PPIA/RPS3/CHCHD2/SOD1/PARK7/FYN/SFPQ/CYCS/TNFAIP3/ARL6IP5/NR4A2/ANXA1/NFE2L2/PRDX1/NONO/MCL1/HNRNPD/PARP1/PRDX2/CCNA2/PCNA/DHFR	26
BP	GO:0045657	positive regulation of monocyte differentiation	4/846	11/18862	0.00102952	0.00903756	0.00711182	JUN/HLA-DRB1/ZFP36L1/CD74	4
BP	GO:0098974	postsynaptic actin cytoskeleton organization	4/846	11/18862	0.00102952	0.00903756	0.00711182	ACTB/ACTG1/ARF1/DBNL	4
BP	GO:1905214	regulation of RNA binding	4/846	11/18862	0.00102952	0.00903756	0.00711182	EIF3E/EIF3D/NUCKS1/EIF4A3	4
BP	GO:0032781	positive regulation of ATPase activity	9/846	58/18862	0.00103938	0.00910688	0.00716638	PFN1/DNAJB6/ATP1B3/DNAJA1/HNRNPU/DYNLL1/SSBP1/AHSA1/DNAJC9	9
BP	GO:0051384	response to glucocorticoid	15/846	135/18862	0.00108106	0.00945414	0.00743964	SDC1/CALM1/HMGB1/HNRNPU/NR3C1/ANXA1/CBX3/UBE2L3/CALM3/ZFP36L1/ZFP36L2/ZFP36/DDIT4/TYMS/PCNA	15
BP	GO:0051304	chromosome separation	12/846	95/18862	0.001094	0.00954933	0.00751455	IK/BUB3/TPR/ZNF207/PTTG1/AURKB/ZWINT/MAD2L1/UBE2C/CENPF/TOP2A/CDT1	12
BP	GO:1902745	positive regulation of lamellipodium organization	7/846	37/18862	0.00112794	0.00982707	0.0077331	ARPC2/ACTR3/RAC2/CDC42/BRK1/AKIRIN1/CORO1B	7
BP	GO:0032663	regulation of interleukin-2 production	9/846	59/18862	0.00117853	0.0102294	0.00804972	LAPTM5/RPS3/PTPRC/CD3E/TNFAIP3/EZR/ANXA1/CD83/ZFP36	9
BP	GO:0090303	positive regulation of wound healing	9/846	59/18862	0.00117853	0.0102294	0.00804972	XBP1/CLDN3/CLDN4/CXCR4/ACTG1/HMGB1/ANXA1/NFE2L2/PRDX2	9
BP	GO:0007088	regulation of mitotic nuclear division	13/846	109/18862	0.00118725	0.0102858	0.00809407	CDC42/IK/BUB3/TPR/ZNF207/RGCC/MKI67/NUSAP1/AURKB/ZWINT/MAD2L1/CENPF/CDT1	13
BP	GO:0051881	regulation of mitochondrial membrane potential	10/846	71/18862	0.00120659	0.0104144	0.00819532	SOD1/PARK7/CLIC1/ARL6IP5/UCP2/BAX/PARP1/PRELID1/VCP/PMAIP1	10
BP	GO:0070227	lymphocyte apoptotic process	10/846	71/18862	0.00120659	0.0104144	0.00819532	LGALS3/RPS6/CD3G/IL7R/CCL5/BAX/FOXP1/PRELID1/CD74/AURKB	10
BP	GO:0002716	negative regulation of natural killer cell mediated immunity	5/846	19/18862	0.00123281	0.0106012	0.0083423	HLA-A/HLA-B/HLA-E/HLA-F/SERPINB9	5
BP	GO:0034501	protein localization to kinetochore	5/846	19/18862	0.00123281	0.0106012	0.0083423	IK/BUB3/AURKB/CDK1/CDT1	5
BP	GO:0008360	regulation of cell shape	16/846	151/18862	0.0012473	0.010706	0.00842475	CORO1A/FYN/MSN/RHOG/ALDOA/RAC2/RHOA/EZR/ANXA1/PRPF40A/WDR1/CDC42SE2/ITGB2/RHOH/FMNL1/SH3KBP1	16
BP	GO:0035303	regulation of dephosphorylation	20/846	210/18862	0.00126538	0.0108411	0.00853105	HSP90B1/LGALS3/PPIA/YWHAB/CALM1/PTPRC/CALM2/HSP90AB1/ENSA/SET/FKBP1A/ROCK1/CALM3/PTBP1/PPP2R5C/PPP1R12A/GNAI2/PPP1R2/ARPP19/CD2BP2	20
BP	GO:0000303	response to superoxide	6/846	28/18862	0.00129024	0.0109887	0.00864723	SOD1/UCP2/NFE2L2/PRDX1/PRDX2/DHFR	6
BP	GO:0010458	exit from mitosis	6/846	28/18862	0.00129024	0.0109887	0.00864723	RPL24/UBE2S/PHB2/RGCC/UBE2C/CDCA5	6
BP	GO:1902253	regulation of intrinsic apoptotic signaling pathway by p53 class mediator	6/846	28/18862	0.00129024	0.0109887	0.00864723	HNRNPK/RPS7/RPL11/RPL26/CD44/CD74	6
BP	GO:1900407	regulation of cellular response to oxidative stress	11/846	84/18862	0.0012925	0.0109887	0.00864723	HSPB1/PPIA/SOD1/PARK7/FYN/SFPQ/NFE2L2/NONO/MCL1/PARP1/DHFR	11
BP	GO:0065004	protein-DNA complex assembly	22/846	241/18862	0.00129446	0.0109887	0.00864723	NPM1/NAP1L1/RPS27A/UBA52/HMGB1/HMGB2/SET/ANP32B/NASP/PSMC5/RBX1/GTF2B/PARP1/NAP1L4/RPA3/CCNH/TSPYL1/CENPF/CENPM/ASF1B/CDT1/CENPU	22
BP	GO:0032615	interleukin-12 production	9/846	60/18862	0.00133235	0.0112281	0.00883557	LAPTM5/HLA-B/HMGB1/LTB/HSPD1/C1QBP/FOXP1/CD47/IRF1	9
BP	GO:0032655	regulation of interleukin-12 production	9/846	60/18862	0.00133235	0.0112281	0.00883557	LAPTM5/HLA-B/HMGB1/LTB/HSPD1/C1QBP/FOXP1/CD47/IRF1	9
BP	GO:0048857	neural nucleus development	9/846	60/18862	0.00133235	0.0112281	0.00883557	ACTB/CALM1/CALM2/RHOA/CDC42/YWHAQ/DYNLL1/CALM3/MBP	9
BP	GO:0071384	cellular response to corticosteroid stimulus	9/846	60/18862	0.00133235	0.0112281	0.00883557	HNRNPU/NR3C1/ANXA1/CBX3/UBE2L3/ZFP36L1/ZFP36L2/ZFP36/DDIT4	9
BP	GO:0031960	response to corticosteroid	16/846	152/18862	0.00133751	0.0112511	0.00885369	SDC1/CALM1/HMGB1/HNRNPU/NR3C1/ANXA1/CBX3/UBE2L3/CALM3/ZFP36L1/ZFP36L2/ZFP36/PARP1/DDIT4/TYMS/PCNA	16
BP	GO:0043154	negative regulation of cysteine-type endopeptidase activity involved in apoptotic process	10/846	72/18862	0.00134601	0.0113021	0.00889382	FABP1/HERPUD1/PARK7/DNAJB6/LAMTOR5/PAK2/ARL6IP1/CD44/CARD16/SERPINB9	10
BP	GO:0007623	circadian rhythm	20/846	212/18862	0.00141965	0.0118989	0.00936347	JUN/ID1/CLDN4/CREM/SFPQ/HNRNPU/PPP1CB/ID2/RORA/PPP1CA/THRAP3/HNRNPR/NONO/HDAC1/HNRNPD/TOP1/PPP1CC/TYMS/TOP2A/CDK1	20
BP	GO:0031333	negative regulation of protein-containing complex assembly	15/846	139/18862	0.00145494	0.0121727	0.00957891	PFN1/TMSB4X/RPL13A/HMGB1/CAPZB/PARK7/TMSB10/CDC42/CAPZA1/STMN1/MAPRE1/MTPN/VDAC2/FKBP4/MYADM	15
BP	GO:0009266	response to temperature stimulus	21/846	228/18862	0.00147649	0.0123081	0.00968545	HSPA1B/CXCR4/HSPA8/SOD1/HSP90AB1/DNAJB6/PTGES3/DNAJA1/SUMO1/UCP2/PDCL3/DHX36/HSPD1/TPR/CIRBP/PDCD6/CHORDC1/PSIP1/RPA3/FKBP4/VCP	21
BP	GO:0042129	regulation of T cell proliferation	17/846	168/18862	0.00148427	0.0123081	0.00968545	LGALS3/CORO1A/HLA-A/RPS3/PTPRC/CD3E/HMGB1/HLA-E/RAC2/HLA-DPB1/HLA-DRB1/TNFRSF1B/ANXA1/CCL5/HLA-DPA1/PRKAR1A/IRF1	17
BP	GO:0009265	2'-deoxyribonucleotide biosynthetic process	4/846	12/18862	0.00148971	0.0123081	0.00968545	DUT/GUK1/DGUOK/TYMS	4
BP	GO:0010917	negative regulation of mitochondrial membrane potential	4/846	12/18862	0.00148971	0.0123081	0.00968545	ARL6IP5/BAX/PRELID1/PMAIP1	4
BP	GO:0043471	regulation of cellular carbohydrate catabolic process	4/846	12/18862	0.00148971	0.0123081	0.00968545	HMGB1/PPP1CB/PGAM1/PPP1CA	4
BP	GO:0046385	deoxyribose phosphate biosynthetic process	4/846	12/18862	0.00148971	0.0123081	0.00968545	DUT/GUK1/DGUOK/TYMS	4
BP	GO:0090085	regulation of protein deubiquitination	4/846	12/18862	0.00148971	0.0123081	0.00968545	PARK7/UBXN1/TANK/VCP	4
BP	GO:0006283	transcription-coupled nucleotide-excision repair	10/846	73/18862	0.00149825	0.0123211	0.0096957	HMGN1/RPS27A/UBA52/POLR2G/POLR2K/RBX1/RPA3/CCNH/TCEA1/PCNA	10
BP	GO:0032623	interleukin-2 production	9/846	61/18862	0.00150192	0.0123211	0.0096957	LAPTM5/RPS3/PTPRC/CD3E/TNFAIP3/EZR/ANXA1/CD83/ZFP36	9
BP	GO:0035036	sperm-egg recognition	9/846	61/18862	0.00150192	0.0123211	0.0096957	ALDOA/CCT3/CCT2/CCT4/CCT5/TCP1/CCT8/CCT7/VDAC2	9
BP	GO:0070936	protein K48-linked ubiquitination	9/846	61/18862	0.00150192	0.0123211	0.0096957	IFI27/PPIA/SKP1/UBE2D3/TNFAIP3/UBE2D2/UBE2B/RBX1/UBE2C	9
BP	GO:1902107	positive regulation of leukocyte differentiation	16/846	154/18862	0.00153449	0.0125438	0.00987098	XBP1/TRIB1/JUN/PTPRC/HMGB1/IL7R/XRCC6/RUNX3/HLA-DRB1/ANXA1/ZFP36L1/HCLS1/CD83/HLA-DRA/RHOH/CD74	16
BP	GO:1903708	positive regulation of hemopoiesis	16/846	154/18862	0.00153449	0.0125438	0.00987098	XBP1/TRIB1/JUN/PTPRC/HMGB1/IL7R/XRCC6/RUNX3/HLA-DRB1/ANXA1/ZFP36L1/HCLS1/CD83/HLA-DRA/RHOH/CD74	16
BP	GO:0006911	phagocytosis, engulfment	14/846	126/18862	0.001564	0.0127106	0.0100022	IGHA1/IGKC/IGHA2/IGLC3/IGLC2/IGHG3/IGHG1/TRBC2/RHOG/RAC2/TRBC1/CDC42/ITGB2/RHOH	14
BP	GO:0000305	response to oxygen radical	6/846	29/18862	0.00156586	0.0127106	0.0100022	SOD1/UCP2/NFE2L2/PRDX1/PRDX2/DHFR	6
BP	GO:0006294	nucleotide-excision repair, preincision complex assembly	6/846	29/18862	0.00156586	0.0127106	0.0100022	RPS27A/UBA52/RBX1/PARP1/RPA3/CCNH	6
BP	GO:0010592	positive regulation of lamellipodium assembly	6/846	29/18862	0.00156586	0.0127106	0.0100022	ARPC2/ACTR3/RAC2/CDC42/BRK1/AKIRIN1	6
BP	GO:1902176	negative regulation of oxidative stress-induced intrinsic apoptotic signaling pathway	5/846	20/18862	0.00158361	0.0128322	0.0100979	HSPB1/PPIA/PARK7/NFE2L2/NONO	5
BP	GO:0007080	mitotic metaphase plate congression	8/846	50/18862	0.00159603	0.0129103	0.0101593	HNRNPU/EML4/NUDC/CHMP1B/AURKB/NUF2/CDCA5/CDT1	8
BP	GO:0002819	regulation of adaptive immune response	17/846	170/18862	0.00168762	0.0135864	0.0106914	HLA-A/HLA-B/PTPRC/HMGB1/HLA-E/SAMSN1/IL7R/B2M/TNFAIP3/HLA-DRB1/TNFRSF1B/ANXA1/HSPD1/CD48/HLA-F/HLA-DRA/IRF1	17
BP	GO:0031571	mitotic G1 DNA damage checkpoint signaling	9/846	62/18862	0.00168841	0.0135864	0.0106914	BTG2/RPL26/CNOT6L/BAX/PRMT1/RGCC/PCNA/CDK1/GTSE1	9
BP	GO:0051851	modulation by host of symbiont process	9/846	62/18862	0.00168841	0.0135864	0.0106914	JUN/IFI27/HSPA8/CFL1/NUCKS1/CHD1/CCL5/HDAC1/SNW1	9
BP	GO:0006986	response to unfolded protein	18/846	185/18862	0.00170629	0.0137065	0.0107859	DERL3/XBP1/HSPA1B/HERPUD1/HSP90B1/HSPB1/HSPA8/HSP90AB1/HSPE1/DNAJA1/HSPD1/HSPA9/NFE2L2/CALR/BAX/HSPA4/RHBDD2/VCP	18
BP	GO:1903793	positive regulation of anion transport	36/846	478/18862	0.00173363	0.013902	0.0109398	ACTB/RAN/PPIA/YWHAB/TOMM7/OAZ1/HSP90AB1/UBE2D3/FYN/YWHAZ/RAC2/CIB1/CDC42/HLA-DRB1/YWHAQ/ANP32B/EZR/DYNLL1/KHDRBS1/UBE2L3/NFE2L2/DBI/RAP1A/ARF1/TPR/ARF6/KIF5B/HCLS1/ARL6IP1/ITGB2/MPC2/ARPP19/PRELID1/NR1H2/PMAIP1/GTSE1	36
BP	GO:0002449	lymphocyte mediated immunity	29/846	360/18862	0.00175932	0.0140836	0.0110827	IGHA1/IGKC/IGHA2/IGLC3/IGLC2/IGHG3/IGHG1/CORO1A/HLA-A/HLA-B/PTPRC/HMGB1/TRBC2/HLA-E/IL7R/B2M/TRBC1/HLA-DRB1/TNFRSF1B/HSPD1/C1QBP/TUBB/HLA-F/TUBB4B/CTSC/HLA-DQB1/HLA-DRA/SERPINB9/CD74	29
BP	GO:1902105	regulation of leukocyte differentiation	24/846	279/18862	0.0017995	0.0143805	0.0113163	XBP1/TRIB1/JUN/HLA-B/SOD1/PTPRC/HMGB1/CD2/IL7R/XRCC6/RUNX3/HLA-DRB1/ANXA1/ZFP36L1/ZFP36L2/HCLS1/CD83/HLA-DRA/RHOH/FOXP1/PRDX2/PRELID1/IRF1/CD74	24
BP	GO:0019674	NAD metabolic process	8/846	51/18862	0.00181989	0.0145184	0.0114248	ENO1/LDHA/GAPDH/PGK1/ALDOA/PKM/PGAM1/TPI1	8
BP	GO:0001975	response to amphetamine	6/846	30/18862	0.00188406	0.0149787	0.011787	CALM1/SOD1/RGS10/NR4A2/CALM3/RGS2	6
BP	GO:0035666	TRIF-dependent toll-like receptor signaling pathway	6/846	30/18862	0.00188406	0.0149787	0.011787	RPS27A/UBA52/UBE2D3/UBE2D2/TANK/BIRC3	6
BP	GO:0044819	mitotic G1/S transition checkpoint signaling	9/846	63/18862	0.00189299	0.015024	0.0118226	BTG2/RPL26/CNOT6L/BAX/PRMT1/RGCC/PCNA/CDK1/GTSE1	9
BP	GO:0001933	negative regulation of protein phosphorylation	29/846	362/18862	0.00191083	0.0151397	0.0119137	TRIB1/HSPB1/NPM1/PPIA/YWHAB/CALM1/PTPRC/CALM2/PARK7/SAMSN1/DNAJA1/CIB1/DUSP4/GMFG/TNFAIP3/STRAP/UBE2B/TERF2IP/CALM3/DUSP2/PAK2/PPP2CA/BAX/RGS2/CHORDC1/PRKAR1A/DDIT4/PDCD4/MYADM	29
BP	GO:0006367	transcription initiation from RNA polymerase II promoter	18/846	187/18862	0.0019235	0.0152141	0.0119722	HMGB1/NR3C1/NR4A2/DHX36/RORA/SUB1/POLR2G/POLR2K/PSMC5/RBPJ/MED10/BAX/MED4/GTF2B/SNW1/CCNH/NR1H2/CDK1	18
BP	GO:0045861	negative regulation of proteolysis	28/846	346/18862	0.00195805	0.0154609	0.0121665	FABP1/HERPUD1/GAPDH/RPL5/RPL23/RPS7/RPL11/HSP90AB1/PARK7/EIF3H/DNAJB6/SPOCK2/SDCBP/CST7/UBXN1/PDCL3/PEBP1/ROCK1/IFI16/LAMTOR5/PAK2/ARL6IP1/CD44/CARD16/CAMLG/SERPINB9/NR1H2/PTTG1	28
BP	GO:0033962	P-body assembly	5/846	21/18862	0.00200253	0.0157318	0.0123796	CNOT6L/LSM4/LSM14A/LSM3/DDX6	5
BP	GO:0045655	regulation of monocyte differentiation	5/846	21/18862	0.00200253	0.0157318	0.0123796	JUN/HLA-DRB1/ZFP36L1/FOXP1/CD74	5
BP	GO:2000737	negative regulation of stem cell differentiation	5/846	21/18862	0.00200253	0.0157318	0.0123796	HNRNPU/HSPA9/NFE2L2/ZFP36L2/OCIAD2	5
BP	GO:0006301	postreplication repair	8/846	52/18862	0.0020678	0.0160918	0.0126629	RPS27A/UBA52/UBE2N/UBE2B/RPA3/UBE2L6/VCP/PCNA	8
BP	GO:0031665	negative regulation of lipopolysaccharide-mediated signaling pathway	4/846	13/18862	0.0020759	0.0160918	0.0126629	TRIB1/TNFAIP3/CARD16/PRDX2	4
BP	GO:0043248	proteasome assembly	4/846	13/18862	0.0020759	0.0160918	0.0126629	POMP/PSMD13/PSMD4/ADRM1	4
BP	GO:0045837	negative regulation of membrane potential	4/846	13/18862	0.0020759	0.0160918	0.0126629	ARL6IP5/BAX/PRELID1/PMAIP1	4
BP	GO:0060213	positive regulation of nuclear-transcribed mRNA poly(A) tail shortening	4/846	13/18862	0.0020759	0.0160918	0.0126629	BTG2/PABPC1/POLR2G/ZFP36	4
BP	GO:0099188	postsynaptic cytoskeleton organization	4/846	13/18862	0.0020759	0.0160918	0.0126629	ACTB/ACTG1/ARF1/DBNL	4
BP	GO:0099640	axo-dendritic protein transport	4/846	13/18862	0.0020759	0.0160918	0.0126629	HSPB1/SFPQ/HNRNPU/KIF5B	4
BP	GO:0036473	cell death in response to oxidative stress	11/846	89/18862	0.00207613	0.0160918	0.0126629	HSPB1/PPIA/SOD1/PARK7/FYN/SFPQ/ARL6IP5/NFE2L2/NONO/MCL1/PARP1	11
BP	GO:0002699	positive regulation of immune effector process	20/846	219/18862	0.00209206	0.0161881	0.0127387	MZB1/XBP1/HLA-A/LAPTM5/HLA-B/RPS19/PTPRC/HLA-E/B2M/DDX21/RAC2/HLA-DRB1/ANXA1/DHX36/HSPD1/RAP1A/HLA-F/ITGB2/HLA-DRA/CD74	20
BP	GO:0010591	regulation of lamellipodium assembly	7/846	41/18862	0.00210849	0.016261	0.0127961	ARPC2/CAPZB/ACTR3/RAC2/CDC42/BRK1/AKIRIN1	7
BP	GO:1900026	positive regulation of substrate adhesion-dependent cell spreading	7/846	41/18862	0.00210849	0.016261	0.0127961	ARPC2/CIB1/CDC42/C1QBP/LIMS1/CALR/MYADM	7
BP	GO:0051310	metaphase plate congression	9/846	64/18862	0.00211689	0.0162986	0.0128257	HNRNPU/EML4/NUDC/CHMP1B/AURKB/CENPF/NUF2/CDCA5/CDT1	9
BP	GO:0051100	negative regulation of binding	16/846	159/18862	0.00213602	0.0164186	0.0129201	JUN/ID1/ACTB/TMSB4X/PARK7/B2M/SUMO1/PPP1CA/ROCK1/IFI16/EIF4A3/GZMA/BAX/CARD16/SUMO3/AURKB	16
BP	GO:0097421	liver regeneration	6/846	31/18862	0.00224886	0.0172574	0.0135801	RPL30/SRSF5/UCP2/RAP1A/TYMS/PCNA	6
BP	GO:0031348	negative regulation of defense response	21/846	236/18862	0.00225289	0.0172598	0.013582	HLA-A/HLA-B/RPS19/SOD1/PTPRC/HLA-E/TNFAIP3/CST7/HLA-DRB1/TNFRSF1B/RORA/PSMA1/C1QBP/PCBP2/IFI16/LYAR/HLA-F/PSMB4/YTHDF2/SERPINB9/NR1H2	21
BP	GO:0042770	signal transduction in response to DNA damage	14/846	131/18862	0.00226262	0.0173057	0.0136182	BTG2/DDX5/RPL26/CNOT6L/BAX/CD44/CDC5L/PRMT1/PMAIP1/CD74/RGCC/PCNA/CDK1/GTSE1	14
BP	GO:0050670	regulation of lymphocyte proliferation	20/846	221/18862	0.00232756	0.0177731	0.013986	MZB1/LGALS3/CORO1A/HLA-A/RPS3/PTPRC/CD3E/HMGB1/HLA-E/RAC2/GPR183/HLA-DPB1/HLA-DRB1/TNFRSF1B/ANXA1/CCL5/HLA-DPA1/PRKAR1A/IRF1/CD74	20
BP	GO:0002720	positive regulation of cytokine production involved in immune response	8/846	53/18862	0.00234152	0.0178502	0.0140467	HLA-A/LAPTM5/HLA-E/B2M/DDX21/DHX36/HLA-F/CD74	8
BP	GO:0035308	negative regulation of protein dephosphorylation	9/846	65/18862	0.00236138	0.0179721	0.0141426	LGALS3/YWHAB/ENSA/SET/FKBP1A/ROCK1/GNAI2/PPP1R2/ARPP19	9
BP	GO:0010921	regulation of phosphatase activity	17/846	176/18862	0.00244341	0.0185659	0.0146098	HSP90B1/LGALS3/CALM1/PTPRC/CALM2/HSP90AB1/ENSA/SET/FKBP1A/ROCK1/CALM3/PPP2R5C/PPP1R12A/GNAI2/PPP1R2/ARPP19/CD2BP2	17
BP	GO:0048524	positive regulation of viral process	11/846	91/18862	0.00248175	0.0187573	0.0147605	PABPC1/PPIA/HLA-DRB1/POLR2G/POLR2K/KPNA2/CCL5/VPS37B/SUPT4H1/CD74/TOP2A	11
BP	GO:0010770	positive regulation of cell morphogenesis involved in differentiation	10/846	78/18862	0.00248289	0.0187573	0.0147605	ARPC2/CIB1/CDC42/DHX36/C1QBP/LIMS1/CALR/SS18L2/DBNL/MYADM	10
BP	GO:0035970	peptidyl-threonine dephosphorylation	5/846	22/18862	0.00249693	0.0187573	0.0147605	DUSP4/PPP1CA/DUSP2/PPP2CA/PPM1G	5
BP	GO:0045061	thymic T cell selection	5/846	22/18862	0.00249693	0.0187573	0.0147605	CD3D/PTPRC/CD3E/CD3G/CD74	5
BP	GO:0051131	chaperone-mediated protein complex assembly	5/846	22/18862	0.00249693	0.0187573	0.0147605	HSP90AB1/PTGES3/CCT2/HSPD1/HSPA4	5
BP	GO:0051383	kinetochore organization	5/846	22/18862	0.00249693	0.0187573	0.0147605	SMC4/CENPF/NUF2/CDT1/SMC2	5
BP	GO:0070987	error-free translesion synthesis	5/846	22/18862	0.00249693	0.0187573	0.0147605	RPS27A/UBA52/RPA3/VCP/PCNA	5
BP	GO:0032944	regulation of mononuclear cell proliferation	20/846	223/18862	0.00258502	0.0193877	0.0152565	MZB1/LGALS3/CORO1A/HLA-A/RPS3/PTPRC/CD3E/HMGB1/HLA-E/RAC2/GPR183/HLA-DPB1/HLA-DRB1/TNFRSF1B/ANXA1/CCL5/HLA-DPA1/PRKAR1A/IRF1/CD74	20
BP	GO:1904029	regulation of cyclin-dependent protein kinase activity	12/846	105/18862	0.00260107	0.0194765	0.0153265	ACTB/CCNI/HSP90AB1/TNFAIP3/CKS2/CDC37/CCND3/CCNH/RGCC/CDKN3/CCNA2/CCNB2	12
BP	GO:0046635	positive regulation of alpha-beta T cell activation	9/846	66/18862	0.00262778	0.0196448	0.0154588	HLA-A/PTPRC/CD3E/HLA-E/RUNX3/HLA-DRB1/ANXA1/CD83/HLA-DRA	9
BP	GO:1903900	regulation of viral life cycle	15/846	148/18862	0.00270372	0.0201744	0.0158756	PABPC1/PPIA/IFITM2/HLA-DRB1/LY6E/IFI16/BANF1/ZC3HAV1/KPNA2/CCL5/SNX3/VPS37B/CD74/ISG20/TOP2A	15
BP	GO:0051702	biological process involved in interaction with symbiont	11/846	92/18862	0.00270733	0.0201744	0.0158756	JUN/IFI27/GAPDH/HSPA8/CFL1/NUCKS1/HSPD1/CHD1/CCL5/HDAC1/SNW1	11
BP	GO:0001776	leukocyte homeostasis	10/846	79/18862	0.00273113	0.020254	0.0159383	CORO1A/RPS6/HMGB1/GPR183/TNFAIP3/ANXA1/BAX/PMAIP1/CD74/CCNB2	10
BP	GO:0001910	regulation of leukocyte mediated cytotoxicity	10/846	79/18862	0.00273113	0.020254	0.0159383	HLA-A/HLA-B/PTPRC/HLA-E/IL7R/B2M/HLA-DRB1/HLA-F/HLA-DRA/SERPINB9	10
BP	GO:1990830	cellular response to leukemia inhibitory factor	10/846	79/18862	0.00273113	0.020254	0.0159383	SRSF3/CACYBP/SPOCK2/SRSF7/HNRNPU/XRCC5/SLC25A5/BCLAF1/ARID5B/MYBL2	10
BP	GO:0050853	B cell receptor signaling pathway	14/846	134/18862	0.00279338	0.0206414	0.0162431	IGHA1/IGKC/IGHA2/IGLC3/IGLC2/IGHG3/IGHG1/PTPRC/LCK/TRBC2/ELF1/TRBC1/BAX/FOXP1	14
BP	GO:0000413	protein peptidyl-prolyl isomerization	7/846	43/18862	0.00279672	0.0206414	0.0162431	FKBP11/FKBP2/PPIA/FKBP1A/PPIG/FKBP4/FKBP3	7
BP	GO:2000142	regulation of DNA-templated transcription, initiation	7/846	43/18862	0.00279672	0.0206414	0.0162431	JUN/HMGB1/DHX36/SUB1/PSMC5/BCLAF1/MED4	7
BP	GO:0043922	negative regulation by host of viral transcription	4/846	14/18862	0.00280389	0.0206614	0.0162589	JUN/NUCKS1/CCL5/HDAC1	4
BP	GO:0046631	alpha-beta T cell activation	15/846	149/18862	0.00288523	0.021227	0.0167039	HLA-A/RPL22/PTPRC/CD3E/HMGB1/HLA-E/GPR183/RUNX3/HLA-DRB1/ANXA1/RORA/CD83/HLA-DRA/FOXP1/IRF1	15
BP	GO:0070663	regulation of leukocyte proliferation	21/846	241/18862	0.00289513	0.0212661	0.0167347	MZB1/LGALS3/CORO1A/HLA-A/RPS3/PTPRC/CD3E/HMGB1/HLA-E/RAC2/GPR183/TNFAIP3/HLA-DPB1/HLA-DRB1/TNFRSF1B/ANXA1/CCL5/HLA-DPA1/PRKAR1A/IRF1/CD74	21
BP	GO:0032922	circadian regulation of gene expression	9/846	67/18862	0.00291742	0.0213621	0.0168103	ID1/HNRNPU/PPP1CB/ID2/RORA/PPP1CA/HDAC1/TOP1/PPP1CC	9
BP	GO:1901224	positive regulation of NIK/NF-kappaB signaling	9/846	67/18862	0.00291742	0.0213621	0.0168103	LAPTM5/RPS3/HMGB1/RHOA/TERF2IP/LIMS1/CALR/PHB2/PDCD4	9
BP	GO:1902882	regulation of response to oxidative stress	11/846	93/18862	0.00294916	0.0215605	0.0169664	HSPB1/PPIA/SOD1/PARK7/FYN/SFPQ/NFE2L2/NONO/MCL1/PARP1/DHFR	11
BP	GO:0001912	positive regulation of leukocyte mediated cytotoxicity	8/846	55/18862	0.00297361	0.0216369	0.0170265	HLA-A/HLA-B/PTPRC/HLA-E/B2M/HLA-DRB1/HLA-F/HLA-DRA	8
BP	GO:0006120	mitochondrial electron transport, NADH to ubiquinone	8/846	55/18862	0.00297361	0.0216369	0.0170265	PARK7/NDUFS5/NDUFA4/NDUFV2/NDUFB8/NDUFA12/NDUFB9/NDUFAB1	8
BP	GO:0097345	mitochondrial outer membrane permeabilization	8/846	55/18862	0.00297361	0.0216369	0.0170265	YWHAB/YWHAZ/YWHAQ/SLC25A5/BAX/BLOC1S2/VDAC2/PMAIP1	8
BP	GO:1990823	response to leukemia inhibitory factor	10/846	80/18862	0.00299881	0.021786	0.0171438	SRSF3/CACYBP/SPOCK2/SRSF7/HNRNPU/XRCC5/SLC25A5/BCLAF1/ARID5B/MYBL2	10
BP	GO:0032508	DNA duplex unwinding	12/846	107/18862	0.00304615	0.0220953	0.0173872	RPS27A/UBA52/XRCC5/XRCC6/ANXA1/DHX36/CHD1/SSBP1/RBX1/HMGA1/PARP1/TOP2A	12
BP	GO:0019430	removal of superoxide radicals	5/846	23/18862	0.00307422	0.022247	0.0175066	SOD1/NFE2L2/PRDX1/PRDX2/DHFR	5
BP	GO:1903364	positive regulation of cellular protein catabolic process	15/846	150/18862	0.00307667	0.022247	0.0175066	TRIB1/HSPA1B/HERPUD1/LAPTM5/SUMO2/MSN/SUMO1/TNFAIP3/EZR/NFE2L2/CSNK1A1/RBX1/PSMC1/CTSC/VCP	15
BP	GO:0010922	positive regulation of phosphatase activity	6/846	33/18862	0.00313494	0.0226331	0.0178104	CALM1/PTPRC/CALM2/HSP90AB1/CALM3/PPP1R12A	6
BP	GO:0042771	intrinsic apoptotic signaling pathway in response to DNA damage by p53 class mediator	7/846	44/18862	0.00319953	0.0230635	0.0181491	HNRNPK/RPL26/IFI16/CD44/SNW1/DDIT4/CD74	7
BP	GO:0051090	regulation of DNA-binding transcription factor activity	33/846	444/18862	0.00324435	0.0233502	0.0183747	TRIB1/HSPA1B/JUN/ID1/TMSB4X/NPM1/PPIA/RPS3/RPS27A/UBA52/COMMD6/PARK7/LRRFIP1/CIB1/UBE2N/SUMO1/G3BP2/TNFAIP3/ID2/TERF2IP/BUD31/LAMTOR5/COMMD7/HCLS1/ITGB2/MTPN/MTDH/CARD16/TAX1BP1/PHB2/PRDX2/RGCC/ARID5B	33
BP	GO:2001056	positive regulation of cysteine-type endopeptidase activity	15/846	151/18862	0.00327843	0.023559	0.018539	LAPTM5/RPS3/LCK/HMGB1/FYN/HSPE1/CYCS/ARL6IP5/ANP32B/HSPD1/IFI16/BAX/PDCD6/VCP/PMAIP1	15
BP	GO:0006289	nucleotide-excision repair	12/846	108/18862	0.00329075	0.0236109	0.0185799	HMGN1/RPS27A/UBA52/HMGB1/POLR2G/POLR2K/RBX1/PARP1/RPA3/CCNH/TCEA1/PCNA	12
BP	GO:0043388	positive regulation of DNA binding	8/846	56/18862	0.00333573	0.0238966	0.0188047	CALM1/HMGB1/PARK7/HMGB2/CALM3/LAMTOR5/GTF2B/PARP1	8
BP	GO:0043123	positive regulation of I-kappaB kinase/NF-kappaB signaling	17/846	182/18862	0.00346281	0.0247687	0.0194909	REL/S100A4/FYN/DDX21/UBE2N/RHOA/FKBP1A/HLA-DRB1/AKAP13/DHX36/TERF2IP/LAMTOR5/LITAF/BIRC3/MTDH/CARD16/CD74	17
BP	GO:0035821	modulation of process of other organism	13/846	123/18862	0.00352057	0.0251431	0.0197856	JUN/IFI27/HSPA8/CFL1/NUCKS1/CHD1/KPNA2/CCL5/HDAC1/SNW1/PHB2/SERPINB9/TYMS	13
BP	GO:0009141	nucleoside triphosphate metabolic process	12/846	109/18862	0.00355098	0.0253212	0.0199258	ENO1/RAN/TMSB4X/ALDOA/PKM/DUT/DGUOK/CMPK1/PARP1/VCP/TYMS/NUDT1	12
BP	GO:1905710	positive regulation of membrane permeability	9/846	69/18862	0.00357199	0.0254319	0.0200128	LAPTM5/YWHAB/YWHAZ/YWHAQ/SLC25A5/BAX/BLOC1S2/VDAC2/PMAIP1	9
BP	GO:0043687	post-translational protein modification	28/846	361/18862	0.00357765	0.0254331	0.0200138	HSP90B1/SKP1/PSME1/PSMA7/PSMB9/PSMB8/PSMB1/NEDD8/PSME2/PSMA5/PSMA1/PSMA4/PSMB3/PSMB2/RNF7/PSMC5/PTP4A2/PSMD8/PSMA2/RBX1/PSMD13/PSMD4/PSMC1/PSMA3/PSMB4/PSMB6/PSMB7/PSMD7	28
BP	GO:0071902	positive regulation of protein serine/threonine kinase activity	25/846	311/18862	0.00362248	0.0257124	0.0202336	CXCR4/PPIA/RPS3/CALM1/RPS27A/UBA52/SOD1/PTPRC/CALM2/HSP90AB1/CIB1/UBE2N/RHOA/AKAP13/CKS2/SYAP1/CALM3/CCND3/PPP2CA/DBNL/PRDX2/STK4/CD74/RGCC/CDK1	25
BP	GO:0002707	negative regulation of lymphocyte mediated immunity	7/846	45/18862	0.00364514	0.0258315	0.0203273	HLA-A/HLA-B/PTPRC/HLA-E/IL7R/HLA-F/SERPINB9	7
BP	GO:0001889	liver development	14/846	138/18862	0.00365601	0.0258315	0.0203273	XBP1/RPL30/PKM/SRSF5/TNFAIP3/UCP2/ANXA1/RAP1A/ARF6/DUT/HNRNPD/ARID5B/TYMS/PCNA	14
BP	GO:0002756	MyD88-independent toll-like receptor signaling pathway	6/846	34/18862	0.00366476	0.0258315	0.0203273	RPS27A/UBA52/UBE2D3/UBE2D2/TANK/BIRC3	6
BP	GO:0051443	positive regulation of ubiquitin-protein transferase activity	6/846	34/18862	0.00366476	0.0258315	0.0203273	RPS2/SKP1/UBE2N/UBE2L3/UBE2S/UBE2C	6
BP	GO:0002697	regulation of immune effector process	34/846	465/18862	0.00366712	0.0258315	0.0203273	MZB1/IGKC/XBP1/IGLC3/IGLC2/IGHG3/IGHG1/LGALS3/HLA-A/LAPTM5/HLA-B/RPS19/PTPRC/HMGB1/HLA-E/IL7R/B2M/DDX21/RAC2/TNFAIP3/HLA-DRB1/TNFRSF1B/ANXA1/DHX36/HSPD1/C1QBP/PCBP2/RAP1A/HLA-F/ITGB2/HLA-DRA/CD47/SERPINB9/CD74	34
BP	GO:0000463	maturation of LSU-rRNA from tricistronic rRNA transcript (SSU-rRNA, 5.8S rRNA, LSU-rRNA)	4/846	15/18862	0.00368904	0.0258679	0.020356	RPL7/RPL35/RPL7L1/DDX18	4
BP	GO:0051315	attachment of mitotic spindle microtubules to kinetochore	4/846	15/18862	0.00368904	0.0258679	0.020356	HNRNPU/AURKB/NUF2/CDT1	4
BP	GO:0060211	regulation of nuclear-transcribed mRNA poly(A) tail shortening	4/846	15/18862	0.00368904	0.0258679	0.020356	BTG2/PABPC1/POLR2G/ZFP36	4
BP	GO:0000423	mitophagy	5/846	24/18862	0.00374185	0.0261986	0.0206162	TOMM7/VDAC1/CDC37/MAP1LC3B/PHB2	5
BP	GO:0006260	DNA replication	23/846	280/18862	0.00394739	0.0275304	0.0216642	JUN/NAP1L1/CACYBP/DDX21/SET/CDC42/NUCKS1/NASP/SSBP1/BAZ1A/DUT/PPP2CA/SMC3/S100A11/HMGA1/RPA3/TOP1/CCNA2/RRM2/CLSPN/PCNA/CDK1/CDT1	23
BP	GO:0051017	actin filament bundle assembly	15/846	154/18862	0.00394988	0.0275304	0.0216642	HSP90B1/ID1/PFN1/ACTG1/LCP1/EVL/RHOA/CDC42/EZR/STMN1/ROCK1/PAK2/CD47/CORO1B/RGCC	15
BP	GO:2001236	regulation of extrinsic apoptotic signaling pathway	15/846	154/18862	0.00394988	0.0275304	0.0216642	ITM2C/HSPA1B/LGALS3/PTPRC/PARK7/FYN/HMGB2/TNFAIP3/PPP1CA/PAK2/MCL1/PRDX2/PDIA3/STK4/PMAIP1	15
BP	GO:0002698	negative regulation of immune effector process	13/846	125/18862	0.00404607	0.0281585	0.0221584	LGALS3/HLA-A/HLA-B/RPS19/PTPRC/HLA-E/IL7R/ANXA1/C1QBP/PCBP2/HLA-F/CD47/SERPINB9	13
BP	GO:0046364	monosaccharide biosynthetic process	11/846	97/18862	0.0040959	0.0284625	0.0223977	ENO1/GAPDH/PGK1/ALDOA/PGAM1/TPI1/MDH2/MDH1/TALDO1/TKT/ARPP19	11
BP	GO:0030261	chromosome condensation	7/846	46/18862	0.00413638	0.0286578	0.0225514	BANF1/SMC4/NUSAP1/TOP2A/CDCA5/SMC2/NCAPG	7
BP	GO:0070849	response to epidermal growth factor	7/846	46/18862	0.00413638	0.0286578	0.0225514	ID1/EEF1A1/SYAP1/TPR/ZFP36L1/ZFP36L2/ZFP36	7
BP	GO:0035306	positive regulation of dephosphorylation	8/846	58/18862	0.00416182	0.0287094	0.022592	PPIA/CALM1/PTPRC/CALM2/HSP90AB1/CALM3/PTBP1/PPP1R12A	8
BP	GO:1903749	positive regulation of establishment of protein localization to mitochondrion	8/846	58/18862	0.00416182	0.0287094	0.022592	YWHAB/TOMM7/UBE2D3/YWHAZ/RAC2/YWHAQ/UBE2L3/PMAIP1	8
BP	GO:0061008	hepaticobiliary system development	14/846	140/18862	0.0041624	0.0287094	0.022592	XBP1/RPL30/PKM/SRSF5/TNFAIP3/UCP2/ANXA1/RAP1A/ARF6/DUT/HNRNPD/ARID5B/TYMS/PCNA	14
BP	GO:0000083	regulation of transcription involved in G1/S transition of mitotic cell cycle	6/846	35/18862	0.00425822	0.0293266	0.0230777	ID2/TYMS/RRM2/PCNA/CDT1/DHFR	6
BP	GO:0000910	cytokinesis	16/846	171/18862	0.00441316	0.0303421	0.0238767	CALM1/CALM2/ACTR3/RHOA/CDC42/SON/PRPF40A/STMN1/ROCK1/CALM3/ARF1/CHMP1B/SNX9/DCTN3/NUSAP1/AURKB	16
BP	GO:0031341	regulation of cell killing	11/846	98/18862	0.00443184	0.0303421	0.0238767	HLA-A/HLA-B/PTPRC/HSP90AB1/HLA-E/IL7R/B2M/HLA-DRB1/HLA-F/HLA-DRA/SERPINB9	11
BP	GO:0061640	cytoskeleton-dependent cytokinesis	11/846	98/18862	0.00443184	0.0303421	0.0238767	ACTR3/RHOA/SON/STMN1/ROCK1/ARF1/CHMP1B/SNX9/DCTN3/NUSAP1/AURKB	11
BP	GO:0110020	regulation of actomyosin structure organization	11/846	98/18862	0.00443184	0.0303421	0.0238767	PFN1/ACTG1/EVL/RHOA/CDC42/AKAP13/STMN1/ROCK1/PAK2/CD47/RGCC	11
BP	GO:0002460	adaptive immune response based on somatic recombination of immune receptors built from immunoglobulin superfamily domains	28/846	367/18862	0.0044872	0.0305872	0.0240696	IGHA1/IGKC/IGHA2/IGLC3/IGLC2/IGHG3/IGHG1/HLA-A/HLA-B/PTPRC/HMGB1/TRBC2/HLA-E/IL7R/B2M/TRBC1/TNFAIP3/HLA-DRB1/TNFRSF1B/ANXA1/RORA/HSPD1/C1QBP/HLA-F/CTSC/HLA-DQB1/HLA-DRA/CD74	28
BP	GO:0060330	regulation of response to interferon-gamma	5/846	25/18862	0.00450724	0.0305872	0.0240696	HSP90AB1/SUMO1/JAK1/CDC37/NR1H2	5
BP	GO:0060334	regulation of interferon-gamma-mediated signaling pathway	5/846	25/18862	0.00450724	0.0305872	0.0240696	HSP90AB1/SUMO1/JAK1/CDC37/NR1H2	5
BP	GO:0071450	cellular response to oxygen radical	5/846	25/18862	0.00450724	0.0305872	0.0240696	SOD1/NFE2L2/PRDX1/PRDX2/DHFR	5
BP	GO:0071451	cellular response to superoxide	5/846	25/18862	0.00450724	0.0305872	0.0240696	SOD1/NFE2L2/PRDX1/PRDX2/DHFR	5
BP	GO:0071459	protein localization to chromosome, centromeric region	5/846	25/18862	0.00450724	0.0305872	0.0240696	IK/BUB3/AURKB/CDK1/CDT1	5
BP	GO:0033673	negative regulation of kinase activity	22/846	267/18862	0.00458112	0.0310431	0.0244284	TRIB1/HSPB1/NPM1/PPIA/YWHAB/PTPRC/PARK7/DNAJA1/CIB1/HNRNPU/DUSP4/GMFG/TNFAIP3/DUSP2/PAK2/PIK3IP1/PPP2CA/RGS2/CHORDC1/RHOH/PRKAR1A/PDCD4	22
BP	GO:0018208	peptidyl-proline modification	8/846	59/18862	0.00462979	0.0313271	0.0246519	FKBP11/FKBP2/PRDX4/PPIA/FKBP1A/PPIG/FKBP4/FKBP3	8
BP	GO:0045646	regulation of erythrocyte differentiation	7/846	47/18862	0.00467611	0.0315944	0.0248622	HSPA1B/B2M/HMGB2/HSPA9/ZFP36L1/ZFP36/PRMT1	7
BP	GO:0007096	regulation of exit from mitosis	4/846	16/18862	0.00474605	0.0318155	0.0250362	PHB2/RGCC/UBE2C/CDCA5	4
BP	GO:0009200	deoxyribonucleoside triphosphate metabolic process	4/846	16/18862	0.00474605	0.0318155	0.0250362	DUT/DGUOK/TYMS/NUDT1	4
BP	GO:0043923	positive regulation by host of viral transcription	4/846	16/18862	0.00474605	0.0318155	0.0250362	JUN/NUCKS1/CHD1/SNW1	4
BP	GO:0061081	positive regulation of myeloid leukocyte cytokine production involved in immune response	4/846	16/18862	0.00474605	0.0318155	0.0250362	LAPTM5/DDX21/DHX36/CD74	4
BP	GO:1903209	positive regulation of oxidative stress-induced cell death	4/846	16/18862	0.00474605	0.0318155	0.0250362	SOD1/PARK7/SFPQ/MCL1	4
BP	GO:0002753	cytoplasmic pattern recognition receptor signaling pathway	9/846	72/18862	0.00476375	0.0318155	0.0250362	HSPA1B/RPS27A/UBA52/UBE2N/TNFAIP3/C1QBP/LSM14A/BIRC3/PHB2	9
BP	GO:1903036	positive regulation of response to wounding	9/846	72/18862	0.00476375	0.0318155	0.0250362	XBP1/CLDN3/CLDN4/CXCR4/ACTG1/HMGB1/ANXA1/NFE2L2/PRDX2	9
BP	GO:1903747	regulation of establishment of protein localization to mitochondrion	9/846	72/18862	0.00476375	0.0318155	0.0250362	YWHAB/TOMM7/UBE2D3/DNAJA1/YWHAZ/RAC2/YWHAQ/UBE2L3/PMAIP1	9
BP	GO:0002702	positive regulation of production of molecular mediator of immune response	11/846	99/18862	0.00478931	0.0318943	0.0250982	MZB1/XBP1/HLA-A/LAPTM5/PTPRC/HLA-E/B2M/DDX21/DHX36/HLA-F/CD74	11
BP	GO:0042102	positive regulation of T cell proliferation	11/846	99/18862	0.00478931	0.0318943	0.0250982	CORO1A/HLA-A/RPS3/PTPRC/CD3E/HMGB1/HLA-E/HLA-DPB1/ANXA1/CCL5/HLA-DPA1	11
BP	GO:0030224	monocyte differentiation	6/846	36/18862	0.00491969	0.0326687	0.0257076	JUN/HLA-DRB1/IFI16/ZFP36L1/FOXP1/CD74	6
BP	GO:2000144	positive regulation of DNA-templated transcription, initiation	6/846	36/18862	0.00491969	0.0326687	0.0257076	JUN/DHX36/SUB1/PSMC5/BCLAF1/MED4	6
BP	GO:0061572	actin filament bundle organization	15/846	158/18862	0.00501577	0.0332591	0.0261722	HSP90B1/ID1/PFN1/ACTG1/LCP1/EVL/RHOA/CDC42/EZR/STMN1/ROCK1/PAK2/CD47/CORO1B/RGCC	15
BP	GO:0002285	lymphocyte activation involved in immune response	17/846	189/18862	0.00507248	0.0335517	0.0264025	XBP1/LGALS3/CORO1A/RPS6/PTPRC/HMGB1/LCP1/GPR183/HLA-DRB1/ANXA1/RORA/HSPD1/HLA-F/HLA-DRA/FOXP1/ITM2A/CD74	17
BP	GO:0030901	midbrain development	10/846	86/18862	0.00507438	0.0335517	0.0264025	ACTB/CALM1/CALM2/RHOA/CDC42/YWHAQ/NR4A2/DYNLL1/CALM3/MBP	10
BP	GO:0032515	negative regulation of phosphoprotein phosphatase activity	8/846	60/18862	0.00513709	0.0338216	0.0266149	LGALS3/ENSA/SET/FKBP1A/ROCK1/GNAI2/PPP1R2/ARPP19	8
BP	GO:0034113	heterotypic cell-cell adhesion	8/846	60/18862	0.00513709	0.0338216	0.0266149	PTPRC/LCK/CD2/MBP/ITGB2/CD44/CD47/MYADM	8
BP	GO:1902110	positive regulation of mitochondrial membrane permeability involved in apoptotic process	8/846	60/18862	0.00513709	0.0338216	0.0266149	YWHAB/YWHAZ/YWHAQ/SLC25A5/BAX/BLOC1S2/VDAC2/PMAIP1	8
BP	GO:0043624	cellular protein complex disassembly	19/846	221/18862	0.00516519	0.0339584	0.0267225	HSPA8/CFL1/CAPZB/CIB1/GSPT1/CAPZA1/TRMT112/STMN1/WDR1/MRPS6/ETF1/MRPL47/MTPN/MRPL33/MRPL18/MRPL9/MRPL20/EIF5A/TPX2	19
BP	GO:2000045	regulation of G1/S transition of mitotic cell cycle	16/846	174/18862	0.00521863	0.034241	0.0269449	BTG2/RPL26/PSME1/KMT2E/ID2/ANXA1/PSME2/CNOT6L/CCND3/BAX/TMEM14B/PRMT1/RGCC/PCNA/CDK1/GTSE1	16
BP	GO:0031100	animal organ regeneration	9/846	73/18862	0.00522296	0.034241	0.0269449	RPL30/LCP1/PKM/SRSF5/UCP2/RAP1A/TYMS/CCNA2/PCNA	9
BP	GO:0051204	protein insertion into mitochondrial membrane	7/846	48/18862	0.00526724	0.034434	0.0270967	YWHAB/YWHAZ/YWHAQ/TOMM22/BAX/HSPA4/PMAIP1	7
BP	GO:2001238	positive regulation of extrinsic apoptotic signaling pathway	7/846	48/18862	0.00526724	0.034434	0.0270967	ITM2C/PTPRC/PPP1CA/PAK2/PDIA3/STK4/PMAIP1	7
BP	GO:0051092	positive regulation of NF-kappaB transcription factor activity	15/846	159/18862	0.00531574	0.0347021	0.0273077	HSPA1B/NPM1/PPIA/RPS3/RPS27A/UBA52/LRRFIP1/CIB1/UBE2N/TERF2IP/LAMTOR5/ITGB2/MTPN/MTDH/CARD16	15
BP	GO:0007006	mitochondrial membrane organization	14/846	144/18862	0.00534593	0.0348501	0.0274242	YWHAB/CALM1/YWHAZ/YWHAQ/SLC25A5/HSPA9/TOMM22/CALM3/GHITM/BAX/BLOC1S2/VDAC2/HSPA4/PMAIP1	14
BP	GO:0009651	response to salt stress	5/846	26/18862	0.00537773	0.034959	0.0275099	HSP90AB1/XRCC5/XRCC6/ZFP36L1/BAX	5
BP	GO:0036475	neuron death in response to oxidative stress	5/846	26/18862	0.00537773	0.034959	0.0275099	PARK7/ARL6IP5/NONO/MCL1/PARP1	5
BP	GO:0035966	response to topologically incorrect protein	18/846	206/18862	0.00540882	0.0351119	0.0276302	DERL3/XBP1/HSPA1B/HERPUD1/HSP90B1/HSPB1/HSPA8/HSP90AB1/HSPE1/DNAJA1/HSPD1/HSPA9/NFE2L2/CALR/BAX/HSPA4/RHBDD2/VCP	18
BP	GO:0006919	activation of cysteine-type endopeptidase activity involved in apoptotic process	10/846	87/18862	0.00550922	0.0357136	0.0281037	LAPTM5/LCK/HSPE1/CYCS/ANP32B/HSPD1/BAX/PDCD6/VCP/PMAIP1	10
BP	GO:0000079	regulation of cyclin-dependent protein serine/threonine kinase activity	11/846	101/18862	0.00557261	0.0359736	0.0283083	ACTB/CCNI/TNFAIP3/CKS2/CDC37/CCND3/CCNH/RGCC/CDKN3/CCNA2/CCNB2	11
BP	GO:0045621	positive regulation of lymphocyte differentiation	11/846	101/18862	0.00557261	0.0359736	0.0283083	XBP1/PTPRC/IL7R/XRCC6/RUNX3/HLA-DRB1/ANXA1/CD83/HLA-DRA/RHOH/CD74	11
BP	GO:0046634	regulation of alpha-beta T cell activation	11/846	101/18862	0.00557261	0.0359736	0.0283083	HLA-A/PTPRC/CD3E/HMGB1/HLA-E/RUNX3/HLA-DRB1/ANXA1/CD83/HLA-DRA/IRF1	11
BP	GO:0006296	nucleotide-excision repair, DNA incision, 5'-to lesion	6/846	37/18862	0.00565358	0.0363949	0.0286398	RPS27A/UBA52/RBX1/PARP1/RPA3/PCNA	6
BP	GO:1902229	regulation of intrinsic apoptotic signaling pathway in response to DNA damage	6/846	37/18862	0.00565358	0.0363949	0.0286398	HNRNPK/RPS3/TPT1/RPL26/CD44/CD74	6
BP	GO:0000302	response to reactive oxygen species	19/846	224/18862	0.00595733	0.0381505	0.0300213	SDC1/FABP1/JUN/LDHA/RPS3/SOD1/PARK7/FYN/EEF2/TNFAIP3/UCP2/ANXA1/NFE2L2/PRDX1/HNRNPD/PRDX2/CCNA2/PCNA/DHFR	19
BP	GO:0045582	positive regulation of T cell differentiation	10/846	88/18862	0.00597264	0.0381505	0.0300213	XBP1/PTPRC/IL7R/RUNX3/HLA-DRB1/ANXA1/CD83/HLA-DRA/RHOH/CD74	10
BP	GO:0002888	positive regulation of myeloid leukocyte mediated immunity	4/846	17/18862	0.00598886	0.0381505	0.0300213	HLA-E/DDX21/DHX36/ITGB2	4
BP	GO:0009162	deoxyribonucleoside monophosphate metabolic process	4/846	17/18862	0.00598886	0.0381505	0.0300213	DUT/DGUOK/TYMS/TK1	4
BP	GO:0072567	chemokine (C-X-C motif) ligand 2 production	4/846	17/18862	0.00598886	0.0381505	0.0300213	HMGB1/MBP/FOXP1/CD74	4
BP	GO:1902165	regulation of intrinsic apoptotic signaling pathway in response to DNA damage by p53 class mediator	4/846	17/18862	0.00598886	0.0381505	0.0300213	HNRNPK/RPL26/CD44/CD74	4
BP	GO:2000341	regulation of chemokine (C-X-C motif) ligand 2 production	4/846	17/18862	0.00598886	0.0381505	0.0300213	HMGB1/MBP/FOXP1/CD74	4
BP	GO:0032231	regulation of actin filament bundle assembly	11/846	102/18862	0.00600037	0.0381505	0.0300213	ID1/PFN1/ACTG1/EVL/RHOA/CDC42/STMN1/ROCK1/PAK2/CD47/RGCC	11
BP	GO:0044773	mitotic DNA damage checkpoint signaling	11/846	102/18862	0.00600037	0.0381505	0.0300213	BTG2/RPL26/CNOT6L/SYF2/BAX/PRMT1/RGCC/CLSPN/PCNA/CDK1/GTSE1	11
BP	GO:1901796	regulation of signal transduction by p53 class mediator	16/846	177/18862	0.00613971	0.038983	0.0306764	RPL5/RPL23/HNRNPK/RPS7/DDX5/RPL11/RPL26/PHF20/HDAC1/CD44/MEAF6/RPA3/PMAIP1/CD74/AURKB/TPX2	16
BP	GO:0006839	mitochondrial transport	22/846	274/18862	0.00618591	0.039169	0.0308228	YWHAB/TOMM7/UBE2D3/YWHAZ/RAC2/SLC25A6/UCP2/YWHAQ/SLC25A5/HSPD1/UBE2L3/VDAC1/TOMM22/BAX/TOMM20/MPC2/TMEM14B/MRPL18/BLOC1S2/VDAC2/HSPA4/PMAIP1	22
BP	GO:0030522	intracellular receptor signaling pathway	22/846	274/18862	0.00618591	0.039169	0.0308228	HSPA1B/CREM/RPS27A/DDX5/UBA52/PARK7/DNAJA1/UBE2N/TNFAIP3/NR3C1/NR4A2/RORA/C1QBP/CALR/LSM14A/HDAC1/BIRC3/FOXP1/PARP1/SNW1/PHB2/NR1H2	22
BP	GO:0006353	DNA-templated transcription, termination	9/846	75/18862	0.00624358	0.0394802	0.0310677	SNRPB/SNRPG/SNRPF/SLBP/SNRPE/POLR2K/PAPOLA/SSU72/CCNH	9
BP	GO:0002437	inflammatory response to antigenic stimulus	8/846	62/18862	0.006278	0.039536	0.0311116	HMGB1/HLA-E/PARK7/HMGB2/HLA-DRB1/PSMA1/RBPJ/PSMB4	8
BP	GO:0046365	monosaccharide catabolic process	8/846	62/18862	0.006278	0.039536	0.0311116	ENO1/GAPDH/PGK1/ALDOA/PKM/PGAM1/TPI1/NUDT5	8
BP	GO:1902686	mitochondrial outer membrane permeabilization involved in programmed cell death	8/846	62/18862	0.006278	0.039536	0.0311116	YWHAB/YWHAZ/YWHAQ/SLC25A5/BAX/BLOC1S2/VDAC2/PMAIP1	8
BP	GO:0015949	nucleobase-containing small molecule interconversion	5/846	27/18862	0.00636057	0.0400017	0.0314781	DUT/GUK1/CMPK1/TYMS/RRM2	5
BP	GO:0046822	regulation of nucleocytoplasmic transport	11/846	103/18862	0.00645352	0.0403899	0.0317836	IFI27/RAN/HSP90AB1/PARK7/ANP32B/KHDRBS1/TPR/HCLS1/PPP1R12A/PPP1CC/GTSE1	11
BP	GO:0030866	cortical actin cytoskeleton organization	6/846	38/18862	0.00646427	0.0403899	0.0317836	LCP1/EZR/ROCK1/ARF6/CALR/FMNL1	6
BP	GO:0048525	negative regulation of viral process	10/846	89/18862	0.00646587	0.0403899	0.0317836	PPIA/IFITM2/LY6E/IFI16/BANF1/ZC3HAV1/CCL5/ZFP36/SNX3/ISG20	10
BP	GO:0051492	regulation of stress fiber assembly	10/846	89/18862	0.00646587	0.0403899	0.0317836	PFN1/ACTG1/EVL/RHOA/CDC42/STMN1/ROCK1/PAK2/CD47/RGCC	10
BP	GO:0097581	lamellipodium organization	10/846	89/18862	0.00646587	0.0403899	0.0317836	ARPC2/CAPZB/ACTR3/RAC2/CDC42/ARPC5/BRK1/CD44/AKIRIN1/CORO1B	10
BP	GO:0006376	mRNA splice site selection	7/846	50/18862	0.00661541	0.0411576	0.0323877	SRSF5/RBMX/SF1/PUF60/SNRPC/CELF2/PSIP1	7
BP	GO:0030490	maturation of SSU-rRNA	7/846	50/18862	0.00661541	0.0411576	0.0323877	RPS16/RPS21/RPS8/RPS14/RPS28/RPS19/SNU13	7
BP	GO:1901799	negative regulation of proteasomal protein catabolic process	7/846	50/18862	0.00661541	0.0411576	0.0323877	RPL11/HSP90AB1/PARK7/EIF3H/SDCBP/UBXN1/CAMLG	7
BP	GO:0051170	import into nucleus	15/846	163/18862	0.00666402	0.0414045	0.032582	HNRNPA1/RAN/RPL23/SNRPB/HSP90AB1/SNRPG/SNRPF/SNRPD2/SNRPD1/SNRPE/TPR/HCLS1/KPNA2/PHB2/NXT1	15
BP	GO:0008637	apoptotic mitochondrial changes	12/846	118/18862	0.00671822	0.0416296	0.0327591	JUN/YWHAB/YWHAZ/YWHAQ/SLC25A5/HSPD1/GHITM/BAX/BLOC1S2/VDAC2/PRELID1/PMAIP1	12
BP	GO:0042752	regulation of circadian rhythm	12/846	118/18862	0.00671822	0.0416296	0.0327591	CREM/SFPQ/PPP1CB/ID2/RORA/PPP1CA/THRAP3/NONO/HNRNPD/PPP1CC/TOP2A/CDK1	12
BP	GO:0071774	response to fibroblast growth factor	14/846	148/18862	0.00678641	0.04194	0.0330034	IER2/HNRNPA1/HNRNPF/HNRNPM/POLR2G/POLR2K/ZFP36L1/ZFP36L2/PTBP1/CCL5/ZFP36/CD44/CDC5L/SHCBP1	14
BP	GO:0097530	granulocyte migration	14/846	148/18862	0.00678641	0.04194	0.0330034	LGALS3/PPIA/RHOG/RAC2/CD99/ANXA1/C1QBP/WDR1/CKLF/ITGB2/CCL5/AKIRIN1/RHOH/CD74	14
BP	GO:1902806	regulation of cell cycle G1/S phase transition	17/846	195/18862	0.0068971	0.0425673	0.033497	BTG2/RPL26/PSME1/KMT2E/ID2/ANXA1/PSME2/CNOT6L/CCND3/BAX/TMEM14B/PHB2/PRMT1/RGCC/PCNA/CDK1/GTSE1	17
BP	GO:0031343	positive regulation of cell killing	8/846	63/18862	0.00691582	0.0426261	0.0335433	HLA-A/HLA-B/PTPRC/HLA-E/B2M/HLA-DRB1/HLA-F/HLA-DRA	8
BP	GO:0090559	regulation of membrane permeability	10/846	90/18862	0.00699015	0.043027	0.0338588	CLDN3/LAPTM5/YWHAB/YWHAZ/YWHAQ/SLC25A5/BAX/BLOC1S2/VDAC2/PMAIP1	10
BP	GO:0048511	rhythmic process	23/846	294/18862	0.00706303	0.043418	0.0341664	JUN/ID1/CLDN4/CREM/DDX5/SFPQ/HNRNPU/PPP1CB/ID2/RORA/PPP1CA/CBX3/THRAP3/HNRNPR/NONO/HDAC1/HNRNPD/TOP1/PPP1CC/TYMS/PCNA/TOP2A/CDK1	23
BP	GO:0043393	regulation of protein binding	17/846	196/18862	0.0072472	0.0444911	0.0350109	ID1/ACTB/RAN/RPL11/HSP90AB1/PARK7/B2M/FKBP1A/CDC42/PPP1CA/ROCK1/PPP2CA/MAPRE1/BAX/CARD16/STK4/AURKB	17
BP	GO:0016601	Rac protein signal transduction	6/846	39/18862	0.00735614	0.0450406	0.0354433	RHOG/RAC2/BRK1/ARF6/RHOH/DBNL	6
BP	GO:0033683	nucleotide-excision repair, DNA incision	6/846	39/18862	0.00735614	0.0450406	0.0354433	RPS27A/UBA52/RBX1/PARP1/RPA3/PCNA	6
BP	GO:1901673	regulation of mitotic spindle assembly	4/846	18/18862	0.00743055	0.0454362	0.0357546	HSPA1B/HNRNPU/TPR/CHMP1B	4
BP	GO:0002507	tolerance induction	5/846	28/18862	0.00746281	0.0455133	0.0358153	HLA-B/CD3E/HMGB1/HLA-E/TNFAIP3	5
BP	GO:0032703	negative regulation of interleukin-2 production	5/846	28/18862	0.00746281	0.0455133	0.0358153	LAPTM5/PTPRC/TNFAIP3/EZR/ZFP36	5
BP	GO:0035794	positive regulation of mitochondrial membrane permeability	8/846	64/18862	0.00760138	0.0462264	0.0363764	YWHAB/YWHAZ/YWHAQ/SLC25A5/BAX/BLOC1S2/VDAC2/PMAIP1	8
BP	GO:0042267	natural killer cell mediated cytotoxicity	8/846	64/18862	0.00760138	0.0462264	0.0363764	CORO1A/HLA-A/HLA-B/HLA-E/TUBB/HLA-F/TUBB4B/SERPINB9	8
BP	GO:0050871	positive regulation of B cell activation	14/846	150/18862	0.00761451	0.0462264	0.0363764	IGHA1/IGKC/XBP1/IGHA2/IGLC3/IGLC2/IGHG3/IGHG1/PTPRC/TRBC2/TRBC1/GPR183/SH3KBP1/CD74	14
BP	GO:0048545	response to steroid hormone	25/846	330/18862	0.00761962	0.0462264	0.0363764	SDC1/CLDN4/CALM1/DDX5/HMGB1/PARK7/HMGB2/DNAJA1/HNRNPU/NR3C1/ANXA1/CBX3/UBE2L3/CALM3/ZFP36L1/ZFP36L2/CALR/HDAC1/ZFP36/FOXP1/PARP1/PHB2/DDIT4/TYMS/PCNA	25
BP	GO:0042542	response to hydrogen peroxide	13/846	135/18862	0.00770115	0.0465382	0.0366218	SDC1/FABP1/JUN/LDHA/RPS3/SOD1/PARK7/FYN/EEF2/TNFAIP3/ANXA1/NFE2L2/PCNA	13
BP	GO:0043280	positive regulation of cysteine-type endopeptidase activity involved in apoptotic process	13/846	135/18862	0.00770115	0.0465382	0.0366218	LAPTM5/RPS3/LCK/HMGB1/HSPE1/CYCS/ARL6IP5/ANP32B/HSPD1/BAX/PDCD6/VCP/PMAIP1	13
BP	GO:0050671	positive regulation of lymphocyte proliferation	13/846	135/18862	0.00770115	0.0465382	0.0366218	CORO1A/HLA-A/RPS3/PTPRC/CD3E/HMGB1/HLA-E/GPR183/HLA-DPB1/ANXA1/CCL5/HLA-DPA1/CD74	13
BP	GO:0044774	mitotic DNA integrity checkpoint signaling	11/846	106/18862	0.00797534	0.0480699	0.0378271	BTG2/RPL26/CNOT6L/SYF2/BAX/PRMT1/RGCC/CLSPN/PCNA/CDK1/GTSE1	11
BP	GO:1901222	regulation of NIK/NF-kappaB signaling	11/846	106/18862	0.00797534	0.0480699	0.0378271	TMSB4X/LAPTM5/RPS3/HMGB1/RHOA/TERF2IP/LIMS1/CALR/LITAF/PHB2/PDCD4	11
BP	GO:0030099	myeloid cell differentiation	30/846	419/18862	0.00812631	0.0489162	0.0384931	TRIB1/HSPA1B/JUN/LGALS3/RPS6/RPS14/RPS19/HMGB1/B2M/HMGB2/CIB1/GPR183/CDC42/HLA-DRB1/KMT2E/HSPA9/WDR1/IFI16/LYAR/ZFP36L1/HCLS1/RBPJ/JUNB/HDAC1/ZFP36/FOXP1/PARP1/JMJD6/PRMT1/CD74	30
BP	GO:0032946	positive regulation of mononuclear cell proliferation	13/846	136/18862	0.00817678	0.0491561	0.0386819	CORO1A/HLA-A/RPS3/PTPRC/CD3E/HMGB1/HLA-E/GPR183/HLA-DPB1/ANXA1/CCL5/HLA-DPA1/CD74	13
BP	GO:0043392	negative regulation of DNA binding	7/846	52/18862	0.00820442	0.0492584	0.0387623	JUN/ID1/TMSB4X/SUMO1/IFI16/GZMA/SUMO3	7
BP	GO:0009262	deoxyribonucleotide metabolic process	6/846	40/18862	0.00833351	0.0497115	0.0391189	DUT/GUK1/DGUOK/TYMS/RRM2/NUDT1	6
BP	GO:0019068	virion assembly	6/846	40/18862	0.00833351	0.0497115	0.0391189	PPIA/RPS27A/UBA52/CHMP1B/VPS37B/DDX6	6
BP	GO:0070423	nucleotide-binding oligomerization domain containing signaling pathway	6/846	40/18862	0.00833351	0.0497115	0.0391189	HSPA1B/RPS27A/UBA52/UBE2N/TNFAIP3/BIRC3	6
BP	GO:0098760	response to interleukin-7	6/846	40/18862	0.00833351	0.0497115	0.0391189	HMGB1/IL7R/JAK1/IL2RG/STIP1/PDIA3	6
BP	GO:0098761	cellular response to interleukin-7	6/846	40/18862	0.00833351	0.0497115	0.0391189	HMGB1/IL7R/JAK1/IL2RG/STIP1/PDIA3	6
BP	GO:0036500	ATF6-mediated unfolded protein response	3/846	10/18862	0.0085137	0.0505262	0.0397601	XBP1/HSP90B1/CALR	3
BP	GO:0045647	negative regulation of erythrocyte differentiation	3/846	10/18862	0.0085137	0.0505262	0.0397601	HSPA9/ZFP36L1/ZFP36	3
BP	GO:0051342	regulation of cyclic-nucleotide phosphodiesterase activity	3/846	10/18862	0.0085137	0.0505262	0.0397601	CALM1/CALM2/CALM3	3
BP	GO:2000343	positive regulation of chemokine (C-X-C motif) ligand 2 production	3/846	10/18862	0.0085137	0.0505262	0.0397601	HMGB1/MBP/CD74	3
BP	GO:0032649	regulation of interferon-gamma production	11/846	107/18862	0.00854015	0.0505537	0.0397817	HLA-A/LAPTM5/CD3E/HMGB1/CD2/HLA-DPB1/HLA-DRB1/HSPD1/C1QBP/HLA-DPA1/CD47	11
BP	GO:0046632	alpha-beta T cell differentiation	11/846	107/18862	0.00854015	0.0505537	0.0397817	RPL22/HMGB1/GPR183/RUNX3/HLA-DRB1/ANXA1/RORA/CD83/HLA-DRA/FOXP1/IRF1	11
BP	GO:1903322	positive regulation of protein modification by small protein conjugation or removal	13/846	137/18862	0.00867523	0.0512879	0.0403594	LAPTM5/RPS2/SKP1/UBE2N/FKBP1A/UBE2L3/TANK/RBX1/BIRC3/PDCD6/UBE2S/VCP/UBE2C	13
BP	GO:0070979	protein K11-linked ubiquitination	5/846	29/18862	0.00869134	0.0513177	0.0403828	UBE2D3/UBE2B/UBE2L3/UBE2S/UBE2C	5
BP	GO:0006352	DNA-templated transcription, initiation	20/846	249/18862	0.00873779	0.0514631	0.0404973	JUN/HMGB1/NR3C1/NR4A2/DHX36/RORA/SUB1/POLR2G/POLR2K/PSMC5/BCLAF1/RBPJ/MED10/BAX/MED4/GTF2B/SNW1/CCNH/NR1H2/CDK1	20
BP	GO:1900034	regulation of cellular response to heat	9/846	79/18862	0.00873818	0.0514631	0.0404973	HSPA1B/HSPA8/HSP90AB1/DNAJB6/PTGES3/TPR/CHORDC1/RPA3/FKBP4	9
BP	GO:0051091	positive regulation of DNA-binding transcription factor activity	21/846	266/18862	0.00884715	0.0520387	0.0409503	HSPA1B/NPM1/PPIA/RPS3/RPS27A/UBA52/PARK7/LRRFIP1/CIB1/UBE2N/TERF2IP/BUD31/LAMTOR5/HCLS1/ITGB2/MTPN/MTDH/CARD16/PHB2/RGCC/ARID5B	21
BP	GO:0002902	regulation of B cell apoptotic process	4/846	19/18862	0.00908328	0.0530908	0.0417782	BAX/FOXP1/CD74/AURKB	4
BP	GO:0003159	morphogenesis of an endothelium	4/846	19/18862	0.00908328	0.0530908	0.0417782	CXCR4/RHOA/RBPJ/FOXP1	4
BP	GO:0045947	negative regulation of translational initiation	4/846	19/18862	0.00908328	0.0530908	0.0417782	RPL13A/EIF3E/TPR/PAIP2	4
BP	GO:0061154	endothelial tube morphogenesis	4/846	19/18862	0.00908328	0.0530908	0.0417782	CXCR4/RHOA/RBPJ/FOXP1	4
BP	GO:2001185	regulation of CD8-positive, alpha-beta T cell activation	4/846	19/18862	0.00908328	0.0530908	0.0417782	HLA-A/HLA-E/RUNX3/IRF1	4
BP	GO:0002704	negative regulation of leukocyte mediated immunity	7/846	53/18862	0.0090966	0.0531017	0.0417867	HLA-A/HLA-B/PTPRC/HLA-E/IL7R/HLA-F/SERPINB9	7
BP	GO:0050854	regulation of antigen receptor-mediated signaling pathway	8/846	66/18862	0.00912427	0.0531294	0.0418085	LGALS3/LAPTM5/RPS3/PTPRC/LCK/ELF1/EZR/FOXP1	8
BP	GO:1902108	regulation of mitochondrial membrane permeability involved in apoptotic process	8/846	66/18862	0.00912427	0.0531294	0.0418085	YWHAB/YWHAZ/YWHAQ/SLC25A5/BAX/BLOC1S2/VDAC2/PMAIP1	8
BP	GO:0009185	ribonucleoside diphosphate metabolic process	13/846	138/18862	0.00919723	0.053487	0.0420899	ENO1/LDHA/GAPDH/PGK1/ALDOA/PKM/PGAM1/TPI1/TPR/GUK1/NUDT5/CMPK1/DDIT4	13
BP	GO:0071383	cellular response to steroid hormone stimulus	17/846	201/18862	0.0092187	0.0535447	0.0421353	DDX5/PARK7/DNAJA1/HNRNPU/NR3C1/ANXA1/CBX3/UBE2L3/ZFP36L1/ZFP36L2/CALR/HDAC1/ZFP36/FOXP1/PARP1/PHB2/DDIT4	17
BP	GO:1990266	neutrophil migration	12/846	123/18862	0.00925809	0.0537062	0.0422624	LGALS3/PPIA/RHOG/RAC2/CD99/C1QBP/WDR1/CKLF/ITGB2/CCL5/RHOH/CD74	12
BP	GO:0035872	nucleotide-binding domain, leucine rich repeat containing receptor signaling pathway	6/846	41/18862	0.00940065	0.054465	0.0428596	HSPA1B/RPS27A/UBA52/UBE2N/TNFAIP3/BIRC3	6
BP	GO:0010769	regulation of cell morphogenesis involved in differentiation	10/846	94/18862	0.00942313	0.0545271	0.0429084	ARPC2/CIB1/CDC42/DHX36/C1QBP/LIMS1/CALR/SS18L2/DBNL/MYADM	10
BP	GO:0002228	natural killer cell mediated immunity	8/846	67/18862	0.00996588	0.0575958	0.0453232	CORO1A/HLA-A/HLA-B/HLA-E/TUBB/HLA-F/TUBB4B/SERPINB9	8
BP	GO:0002822	regulation of adaptive immune response based on somatic recombination of immune receptors built from immunoglobulin superfamily domains	14/846	155/18862	0.0100381	0.0577382	0.0454353	HLA-A/HLA-B/PTPRC/HMGB1/HLA-E/IL7R/B2M/TNFAIP3/HLA-DRB1/TNFRSF1B/ANXA1/HSPD1/HLA-F/HLA-DRA	14
BP	GO:0001844	protein insertion into mitochondrial membrane involved in apoptotic signaling pathway	5/846	30/18862	0.0100528	0.0577382	0.0454353	YWHAB/YWHAZ/YWHAQ/BAX/PMAIP1	5
BP	GO:0032743	positive regulation of interleukin-2 production	5/846	30/18862	0.0100528	0.0577382	0.0454353	RPS3/PTPRC/CD3E/ANXA1/CD83	5
BP	GO:0051125	regulation of actin nucleation	5/846	30/18862	0.0100528	0.0577382	0.0454353	CORO1A/GMFG/BRK1/ARF1/CORO1B	5
BP	GO:0061842	microtubule organizing center localization	5/846	30/18862	0.0100528	0.0577382	0.0454353	ARPC5/EZR/KIF5B/SYNE2/MAD2L1	5
BP	GO:0043367	CD4-positive, alpha-beta T cell differentiation	9/846	81/18862	0.010238	0.0586568	0.0461581	HMGB1/GPR183/RUNX3/HLA-DRB1/ANXA1/RORA/CD83/HLA-DRA/FOXP1	9
BP	GO:0043462	regulation of ATPase activity	9/846	81/18862	0.010238	0.0586568	0.0461581	PFN1/DNAJB6/ATP1B3/DNAJA1/HNRNPU/DYNLL1/SSBP1/AHSA1/DNAJC9	9
BP	GO:0002705	positive regulation of leukocyte mediated immunity	12/846	125/18862	0.0104613	0.059862	0.0471066	HLA-A/HLA-B/PTPRC/HLA-E/B2M/DDX21/HLA-DRB1/DHX36/HSPD1/HLA-F/ITGB2/HLA-DRA	12
BP	GO:0014075	response to amine	6/846	42/18862	0.0105618	0.0601398	0.0473252	CALM1/SOD1/RGS10/NR4A2/CALM3/RGS2	6
BP	GO:0019985	translesion synthesis	6/846	42/18862	0.0105618	0.0601398	0.0473252	RPS27A/UBA52/RPA3/UBE2L6/VCP/PCNA	6
BP	GO:0071364	cellular response to epidermal growth factor stimulus	6/846	42/18862	0.0105618	0.0601398	0.0473252	ID1/EEF1A1/SYAP1/ZFP36L1/ZFP36L2/ZFP36	6
BP	GO:1902622	regulation of neutrophil migration	6/846	42/18862	0.0105618	0.0601398	0.0473252	RHOG/RAC2/CD99/C1QBP/RHOH/CD74	6
BP	GO:0006448	regulation of translational elongation	4/846	20/18862	0.0109582	0.0622442	0.0489811	RPL30/SRP9/EIF4A3/EIF5A	4
BP	GO:0036120	cellular response to platelet-derived growth factor stimulus	4/846	20/18862	0.0109582	0.0622442	0.0489811	FYN/SYAP1/CORO1B/CCNA2	4
BP	GO:0002286	T cell activation involved in immune response	11/846	111/18862	0.0111147	0.0630561	0.04962	LGALS3/RPS6/HMGB1/LCP1/GPR183/HLA-DRB1/ANXA1/RORA/HLA-DRA/FOXP1/CD74	11
BP	GO:1902600	proton transmembrane transport	14/846	157/18862	0.0111619	0.0632461	0.0497695	C15orf48/TMSB4X/SLC25A3/COX7C/PARK7/COX4I1/NDUFA4/ATP6V0E1/UCP2/ATP6V1G1/COX6C/COX8A/COX7A2L/PHB2	14
BP	GO:0006449	regulation of translational termination	3/846	11/18862	0.0113203	0.0634455	0.0499265	GSPT1/ETF1/EIF5A	3
BP	GO:0034975	protein folding in endoplasmic reticulum	3/846	11/18862	0.0113203	0.0634455	0.0499265	HSP90B1/CALR/PDIA3	3
BP	GO:0045060	negative thymic T cell selection	3/846	11/18862	0.0113203	0.0634455	0.0499265	PTPRC/CD3E/CD74	3
BP	GO:0060315	negative regulation of ryanodine-sensitive calcium-release channel activity	3/846	11/18862	0.0113203	0.0634455	0.0499265	CALM1/CALM2/CALM3	3
BP	GO:0060368	regulation of Fc receptor mediated stimulatory signaling pathway	3/846	11/18862	0.0113203	0.0634455	0.0499265	PTPRC/RAP1A/CD47	3
BP	GO:0071472	cellular response to salt stress	3/846	11/18862	0.0113203	0.0634455	0.0499265	XRCC5/XRCC6/ZFP36L1	3
BP	GO:1901533	negative regulation of hematopoietic progenitor cell differentiation	3/846	11/18862	0.0113203	0.0634455	0.0499265	HSPA9/NFE2L2/OCIAD2	3
BP	GO:1903265	positive regulation of tumor necrosis factor-mediated signaling pathway	3/846	11/18862	0.0113203	0.0634455	0.0499265	HSPA1B/LAPTM5/CASP4	3
BP	GO:1905050	positive regulation of metallopeptidase activity	3/846	11/18862	0.0113203	0.0634455	0.0499265	CLDN3/CLDN4/MBP	3
CC	GO:0022626	cytosolic ribosome	80/861	107/19520	5.11463e-86	2.91534e-83	1.9651e-83	RPSA/RPS29/RPL5/RPL4/RPL30/RPS20/RPL23/RPS7/RPS10/RPS3/RPL27/RPS12/RPL23A/RPS3A/RPL6/RPL15/RPL19/RPS27A/RPS17/RPS16/RPL9/RPLP1/RPS23/RPS27/RPS25/RPS6/RPL10A/RPLP2/RPL14/UBA52/RPL22/RPS21/RPL37/RPL7/RPL11/RPS13/RPS2/RPL26/RPS15A/RPS8/RPL7A/RPL24/RPLP0/RPL31/RPL3/RPL21/RPL32/RPS14/RPS4X/RPL39/RPL28/RPS11/RPL27A/RPS28/RPL35A/RPS24/RPL34/RPL13A/RPL38/RPL41/RPS26/RPL10/RPS19/RPL18/RPL8/RPL37A/RPL12/RP…	80
CC	GO:0044391	ribosomal subunit	88/861	187/19520	9.82934e-69	2.80136e-66	1.88827e-66	RPSA/RPS29/RPL5/RPL4/RPL30/RPS20/RPL23/RPS7/RPS10/RPS3/RPL27/RPS12/RPL23A/RPS3A/RPL6/RPL15/RPL19/RPS27A/RPS17/RPS16/RPL9/RPLP1/RPS23/RPS27/RPS25/RPS6/RPL10A/RPLP2/RPL14/UBA52/RPL22/RPS21/RPL37/RPL7/RPL11/RPS13/RPS2/RPL26/RPS15A/RPS8/RPL7A/RPL24/RPLP0/RPL31/RPL3/RPL21/RPL32/RPS14/RPS4X/RPL39/RPL28/RPS11/RPL27A/RPS28/RPL35A/RPS24/RPL34/RPL13A/RPL38/RPL41/RPS26/RPL10/RPS19/RPL18/RPL8/RPL37A/RPL12/RP…	88
CC	GO:0005840	ribosome	93/861	243/19520	1.34545e-62	2.55635e-60	1.72312e-60	RRBP1/RPSA/RPS29/RPL5/BTF3/RPL4/RPL30/RPS20/RPL23/RPS7/RPS10/RPS3/RPL27/RPS12/RPL23A/RPS3A/RPL6/RPL15/RPL19/RPS27A/RPS17/RPS16/RPL9/RPLP1/RPS23/RPS27/RPS25/RPS6/RPL10A/RPLP2/RPL14/UBA52/RPL22/RPS21/RPL37/RPL7/RPL11/RPS13/RPS2/RPL26/RPS15A/RPS8/RPL7A/RPL24/RPLP0/RPL31/RPL3/RPL21/RPL32/RPS14/RPS4X/RPL39/RPL28/RPS11/RPL27A/RPS28/RPL35A/RPS24/RPL34/RPL13A/RPL38/RPL41/RPS26/RPL10/RPS19/RPL18/RPL8/RPL3…	93
CC	GO:0022625	cytosolic large ribosomal subunit	48/861	57/19520	1.49049e-56	2.12395e-54	1.43165e-54	RPL5/RPL4/RPL30/RPL23/RPL27/RPL23A/RPL6/RPL15/RPL19/RPL9/RPLP1/RPL10A/RPLP2/RPL14/RPL22/RPL37/RPL7/RPL11/RPL26/RPL7A/RPL24/RPLP0/RPL31/RPL3/RPL21/RPL32/RPL39/RPL28/RPL27A/RPL35A/RPL34/RPL13A/RPL38/RPL41/RPL10/RPL18/RPL8/RPL37A/RPL12/RPL18A/RPL29/RPL13/RPL35/RPL36A/RPL36AL/RSL24D1/RPL17/RPL7L1	48
CC	GO:0005925	focal adhesion	99/861	416/19520	4.73497e-45	5.39786e-43	3.63845e-43	HSPA1B/HSP90B1/HSPB1/ACTB/ARPC1B/PABPC1/PFN1/NPM1/ARPC2/ACTG1/RPS29/RPL5/HSPA8/RPL4/PPIA/CFL1/RPL30/RPL23/YWHAB/HNRNPK/RPS7/RPS10/RPS3/RPL27/RPS3A/ARPC3/RPL6/RPL19/RPS17/RPS16/RPL9/RPLP1/RPL10A/RPLP2/RPL22/RPL7/RPS13/RPS2/RPS8/RPL7A/RPLP0/RPL31/RPL3/RPS14/RPS4X/RPS11/RPL13A/RPL38/RPS19/RPL18/RPL8/RPL37A/RPL12/RPS18/PTPRC/RPS9/RPS5/LCP1/MSN/EVL/B2M/RHOG/ACTR3/YWHAZ/RAC2/PPP1CB/CAP1/SDCBP/RHOA/CD99…	99
CC	GO:0030055	cell-substrate junction	99/861	423/19520	2.34566e-44	2.22837e-42	1.50204e-42	HSPA1B/HSP90B1/HSPB1/ACTB/ARPC1B/PABPC1/PFN1/NPM1/ARPC2/ACTG1/RPS29/RPL5/HSPA8/RPL4/PPIA/CFL1/RPL30/RPL23/YWHAB/HNRNPK/RPS7/RPS10/RPS3/RPL27/RPS3A/ARPC3/RPL6/RPL19/RPS17/RPS16/RPL9/RPLP1/RPL10A/RPLP2/RPL22/RPL7/RPS13/RPS2/RPS8/RPL7A/RPLP0/RPL31/RPL3/RPS14/RPS4X/RPS11/RPL13A/RPL38/RPS19/RPL18/RPL8/RPL37A/RPL12/RPS18/PTPRC/RPS9/RPS5/LCP1/MSN/EVL/B2M/RHOG/ACTR3/YWHAZ/RAC2/PPP1CB/CAP1/SDCBP/RHOA/CD99…	99
CC	GO:0015934	large ribosomal subunit	55/861	115/19520	1.19044e-43	9.69359e-42	6.534e-42	RPL5/RPL4/RPL30/RPL23/RPL27/RPL23A/RPL6/RPL15/RPL19/RPL9/RPLP1/RPL10A/RPLP2/RPL14/RPL22/RPL37/RPL7/RPL11/RPL26/RPL7A/RPL24/RPLP0/RPL31/RPL3/RPL21/RPL32/RPL39/RPL28/RPL27A/RPL35A/RPL34/RPL13A/RPL38/RPL41/RPL10/RPL18/RPL8/RPL37A/RPL12/RPL18A/RPL29/RPL13/RPL35/RPL36A/RBM3/RPL36AL/RSL24D1/RPL17/RPL7L1/MRPL47/MRPL33/MRPL18/MRPL9/MRPL20/NDUFAB1	55
CC	GO:0022627	cytosolic small ribosomal subunit	32/861	46/19520	3.2088e-33	2.28627e-31	1.54107e-31	RPSA/RPS29/RPS20/RPS7/RPS10/RPS3/RPS12/RPS3A/RPS27A/RPS17/RPS16/RPS23/RPS27/RPS25/RPS6/UBA52/RPS21/RPS13/RPS2/RPS15A/RPS8/RPS14/RPS4X/RPS11/RPS28/RPS24/RPS26/RPS19/RPS18/RPS9/RPS5/RPS4Y1	32
CC	GO:0005681	spliceosomal complex	55/861	191/19520	7.21164e-30	4.56737e-28	3.07865e-28	LGALS3/HNRNPA1/PABPC1/HSPA8/NCL/SNRPB/HNRNPC/HNRNPK/DDX5/YBX1/HNRNPA2B1/RBM8A/HNRNPF/HNRNPM/SNRPG/HNRNPA3/HNRNPU/RBM3/SNRPF/SNRPD2/SNRPB2/MAGOH/SRRM1/RBMX/SNU13/SNRPD1/SF3B6/SNRPE/SF1/IK/PRPF40A/BUD31/PRPF38B/SYF2/HNRNPR/LSM7/SF3B2/C9orf78/LSM4/EIF4A3/CIRBP/LSM2/RBM17/HNRNPH3/SNRPC/LSM3/CDC5L/ZMAT2/SF3B1/SNW1/BCAS2/SNRPA1/LSM5/PHF5A/WBP11	55
CC	GO:0042788	polysomal ribosome	24/861	32/19520	1.62155e-26	9.24283e-25	6.23016e-25	RPS29/BTF3/RPL30/RPL6/RPL19/RPS23/RPL10A/RPS21/RPL11/RPL7A/RPL24/RPL31/RPL32/RPL39/RPS28/RPL38/RPL41/RPS26/RPL18/RPL8/RPL18A/EIF3H/RPL36A/EEF2	24
CC	GO:0005844	polysome	32/861	68/19520	1.34132e-25	6.9505e-24	4.68501e-24	RPS29/BTF3/RPL30/RPS3/RPL6/RPL19/RPS23/RPS6/RPL10A/RPS21/RPL11/RPL7A/RPL24/RPL31/RPL32/RPS4X/RPL39/RPS28/RPL38/RPL41/RPS26/RPL18/RPL8/RPL18A/RPS4Y1/EIF3H/RPL36A/EEF2/PSMA1/CALR/VIM/RWDD1	32
CC	GO:0015935	small ribosomal subunit	33/861	74/19520	2.07801e-25	9.87054e-24	6.65327e-24	RPSA/RPS29/RPS20/RPS7/RPS10/RPS3/RPS12/RPS3A/RPS27A/RPS17/RPS16/RPS23/RPS27/RPS25/RPS6/UBA52/RPS21/RPS13/RPS2/RPS15A/RPS8/RPS14/RPS4X/RPS11/RPS28/RPS24/RPS26/RPS19/RPS18/RPS9/RPS5/RPS4Y1/MRPS6	33
CC	GO:0071013	catalytic step 2 spliceosome	35/861	87/19520	5.24127e-25	2.29809e-23	1.54904e-23	HNRNPA1/PABPC1/SNRPB/HNRNPC/HNRNPK/DDX5/HNRNPA2B1/RBM8A/HNRNPF/HNRNPM/SNRPG/HNRNPA3/HNRNPU/SNRPF/SNRPD2/SNRPB2/MAGOH/SRRM1/RBMX/SNRPD1/SF3B6/SNRPE/BUD31/SYF2/HNRNPR/LSM7/SF3B2/EIF4A3/LSM2/LSM3/CDC5L/SF3B1/SNW1/BCAS2/SNRPA1	35
CC	GO:0000502	proteasome complex	25/861	62/19520	2.87794e-18	1.17173e-16	7.89812e-17	HSPB1/PSME1/PSMA7/PSMB9/PSMB8/PSMB1/PSME2/PSMA5/PSMA1/PSMA4/PSMB3/PSMB2/PSMC5/PSMD8/PSMA2/PSMD13/PSMD4/PSMC1/PSMA3/PSMB4/PSMB6/ADRM1/PSMB7/PSMD7/VCP	25
CC	GO:0005684	U2-type spliceosomal complex	29/861	93/19520	2.16381e-17	8.22247e-16	5.54239e-16	SNRPB/RBM8A/SNRPG/SNRPF/SNRPD2/SNRPB2/SNU13/SNRPD1/SF3B6/SNRPE/IK/PRPF40A/BUD31/SYF2/LSM7/SF3B2/LSM4/EIF4A3/LSM2/SNRPC/LSM3/CDC5L/ZMAT2/SF3B1/SNW1/BCAS2/SNRPA1/LSM5/PHF5A	29
CC	GO:1905369	endopeptidase complex	25/861	68/19520	4.01415e-17	1.43004e-15	9.63923e-16	HSPB1/PSME1/PSMA7/PSMB9/PSMB8/PSMB1/PSME2/PSMA5/PSMA1/PSMA4/PSMB3/PSMB2/PSMC5/PSMD8/PSMA2/PSMD13/PSMD4/PSMC1/PSMA3/PSMB4/PSMB6/ADRM1/PSMB7/PSMD7/VCP	25
CC	GO:1905368	peptidase complex	28/861	92/19520	1.57955e-16	5.29614e-15	3.56988e-15	SEC11C/HSPB1/PSME1/PSMA7/PSMB9/PSMB8/PSMB1/PSME2/PSMA5/PSMA1/PSMA4/PSMB3/PSMB2/PSMC5/PSMD8/ENY2/PSMA2/PSMD13/PSMD4/PSMC1/PSMA3/PSMB4/PSMB6/ADRM1/PSMB7/SEC11A/PSMD7/VCP	28
CC	GO:0071011	precatalytic spliceosome	21/861	53/19520	2.24976e-15	7.12425e-14	4.80213e-14	SNRPB/SNRPG/SNRPF/SNRPD2/SNRPB2/SNU13/SNRPD1/SF3B6/SNRPE/IK/PRPF38B/LSM7/SF3B2/LSM4/LSM2/LSM3/ZMAT2/SF3B1/SNRPA1/LSM5/PHF5A	21
CC	GO:0005839	proteasome core complex	14/861	20/19520	2.88288e-15	8.64864e-14	5.82964e-14	PSMA7/PSMB9/PSMB8/PSMB1/PSMA5/PSMA1/PSMA4/PSMB3/PSMB2/PSMA2/PSMA3/PSMB4/PSMB6/PSMB7	14
CC	GO:0016282	eukaryotic 43S preinitiation complex	13/861	17/19520	4.4261e-15	1.26144e-13	8.50276e-14	EIF1/EIF3E/EIF3F/EIF3H/EIF3L/EIF3K/EIF3I/EIF3D/EIF3G/EIF3J/EIF3M/EIF1B/EIF3A	13
CC	GO:0042611	MHC protein complex	15/861	25/19520	8.93553e-15	2.42536e-13	1.63482e-13	HLA-A/HLA-B/HLA-E/HLA-C/B2M/HLA-DPB1/HLA-DRB1/HLA-F/HLA-DRB5/HLA-DQB1/HLA-DRA/HLA-DPA1/HLA-DMA/HLA-DQA1/CD74	15
CC	GO:0070993	translation preinitiation complex	13/861	18/19520	1.52912e-14	3.96181e-13	2.67047e-13	EIF1/EIF3E/EIF3F/EIF3H/EIF3L/EIF3K/EIF3I/EIF3D/EIF3G/EIF3J/EIF3M/EIF1B/EIF3A	13
CC	GO:1904813	ficolin-1-rich granule lumen	29/861	124/19520	9.3761e-14	2.32364e-12	1.56626e-12	PRDX4/HSPA1B/COTL1/EEF1A1/HSPA8/PPIA/SRP14/HSP90AB1/HMGB1/ALDOA/EEF2/PKM/PGAM1/GMFG/XRCC6/PSMB1/ARPC5/ILF2/YPEL5/PSMA5/OSTF1/PSMA2/PSMD13/CCT8/DBNL/PSMB7/PDAP1/PSMD7/VCP	29
CC	GO:0071005	U2-type precatalytic spliceosome	19/861	50/19520	1.20918e-13	2.87179e-12	1.93574e-12	SNRPB/SNRPG/SNRPF/SNRPD2/SNRPB2/SNU13/SNRPD1/SNRPE/IK/LSM7/SF3B2/LSM4/LSM2/LSM3/ZMAT2/SF3B1/SNRPA1/LSM5/PHF5A	19
CC	GO:0101002	ficolin-1-rich granule	34/861	185/19520	1.21791e-12	2.77683e-11	1.87173e-11	PRDX4/HSPA1B/LGALS3/COTL1/EEF1A1/HSPA8/PPIA/SRP14/HSP90AB1/HMGB1/ALDOA/EEF2/PKM/PGAM1/GMFG/RHOA/XRCC6/PSMB1/ARPC5/SLC2A3/ILF2/DYNLL1/YPEL5/PSMA5/OSTF1/PSMA2/ITGB2/PSMD13/CCT8/DBNL/PSMB7/PDAP1/PSMD7/VCP	34
CC	GO:0033290	eukaryotic 48S preinitiation complex	11/861	15/19520	1.34116e-12	2.94023e-11	1.98187e-11	EIF3E/EIF3F/EIF3H/EIF3L/EIF3K/EIF3I/EIF3D/EIF3G/EIF3J/EIF3M/EIF3A	11
CC	GO:0035770	ribonucleoprotein granule	39/861	244/19520	2.69331e-12	5.68588e-11	3.83259e-11	ACTB/PABPC1/NCL/HNRNPK/RPL6/RPS6/YBX1/RPLP0/RPS4X/RPL28/TUBA1A/SNRPG/HNRNPU/SNRPB2/SUMO1/G3BP2/PCBP1/CDC42/PRRC2C/DHX36/EID1/PSMA4/ROCK1/POLR2G/ZFP36L1/TUBB/LSM4/PSMA2/LSM14A/CIRBP/LSM2/MBNL1/ZFP36/LSM3/YTHDF2/LSM1/TOP1/DDX6/VCP	39
CC	GO:0036464	cytoplasmic ribonucleoprotein granule	38/861	234/19520	3.12476e-12	6.36113e-11	4.28774e-11	ACTB/PABPC1/NCL/HNRNPK/RPL6/RPS6/YBX1/RPLP0/RPS4X/RPL28/TUBA1A/SNRPG/HNRNPU/SNRPB2/G3BP2/PCBP1/CDC42/PRRC2C/DHX36/EID1/PSMA4/ROCK1/POLR2G/ZFP36L1/TUBB/LSM4/PSMA2/LSM14A/CIRBP/LSM2/MBNL1/ZFP36/LSM3/YTHDF2/LSM1/TOP1/DDX6/VCP	38
CC	GO:0071556	integral component of lumenal side of endoplasmic reticulum membrane	14/861	29/19520	3.97745e-12	7.55716e-11	5.09393e-11	HLA-A/HLA-B/HLA-E/HLA-C/HLA-DPB1/HLA-DRB1/HLA-F/CALR/HLA-DRB5/HLA-DQB1/HLA-DRA/HLA-DPA1/HLA-DQA1/CD74	14
CC	GO:0098553	lumenal side of endoplasmic reticulum membrane	14/861	29/19520	3.97745e-12	7.55716e-11	5.09393e-11	HLA-A/HLA-B/HLA-E/HLA-C/HLA-DPB1/HLA-DRB1/HLA-F/CALR/HLA-DRB5/HLA-DQB1/HLA-DRA/HLA-DPA1/HLA-DQA1/CD74	14
CC	GO:0098576	lumenal side of membrane	15/861	36/19520	9.64917e-12	1.7742e-10	1.19591e-10	HLA-A/HSPA8/HLA-B/HLA-E/HLA-C/HLA-DPB1/HLA-DRB1/HLA-F/CALR/HLA-DRB5/HLA-DQB1/HLA-DRA/HLA-DPA1/HLA-DQA1/CD74	15
CC	GO:0005852	eukaryotic translation initiation factor 3 complex	11/861	17/19520	1.1209e-11	1.9966e-10	1.34581e-10	EIF3E/EIF3F/EIF3H/EIF3L/EIF3K/EIF3I/EIF3D/EIF3G/EIF3J/EIF3M/EIF3A	11
CC	GO:0034774	secretory granule lumen	44/861	322/19520	2.53536e-11	4.37926e-10	2.95186e-10	PRDX4/COTL1/TMSB4X/EEF1A1/HSPA8/PPIA/SRP14/HSP90AB1/HMGB1/SRGN/B2M/ALDOA/EEF2/PKM/CAP1/PGAM1/APRT/SDCBP/GMFG/TRAPPC1/XRCC5/CCT2/XRCC6/PSMB1/ARPC5/ILF2/PSMA5/PA2G4/CNN2/OSTF1/ROCK1/GDI2/TUBB/PSMA2/S100A11/TUBB4B/PSMD13/CTSC/CCT8/DBNL/PSMB7/OLA1/PSMD7/VCP	44
CC	GO:0060205	cytoplasmic vesicle lumen	44/861	326/19520	3.83677e-11	6.43223e-10	4.33567e-10	PRDX4/COTL1/TMSB4X/EEF1A1/HSPA8/PPIA/SRP14/HSP90AB1/HMGB1/SRGN/B2M/ALDOA/EEF2/PKM/CAP1/PGAM1/APRT/SDCBP/GMFG/TRAPPC1/XRCC5/CCT2/XRCC6/PSMB1/ARPC5/ILF2/PSMA5/PA2G4/CNN2/OSTF1/ROCK1/GDI2/TUBB/PSMA2/S100A11/TUBB4B/PSMD13/CTSC/CCT8/DBNL/PSMB7/OLA1/PSMD7/VCP	44
CC	GO:0101031	chaperone complex	13/861	28/19520	4.42871e-11	7.17549e-10	4.83666e-10	HSPA8/HSP90AB1/PTGES3/CCT3/CCT2/CCT6A/CCT4/CCT5/TCP1/CDC37/STIP1/CCT8/CCT7	13
CC	GO:0097525	spliceosomal snRNP complex	22/861	91/19520	4.53189e-11	7.17549e-10	4.83666e-10	SNRPB/SNRPG/SNRPF/SNRPD2/SNRPB2/SNU13/SNRPD1/SF3B6/SNRPE/PRPF40A/LSM7/SF3B2/LSM4/LSM2/SNRPC/LSM3/ZMAT2/SF3B1/SNRPA1/LSM5/PHF5A/CD2BP2	22
CC	GO:0031983	vesicle lumen	44/861	328/19520	4.70629e-11	7.25023e-10	4.88704e-10	PRDX4/COTL1/TMSB4X/EEF1A1/HSPA8/PPIA/SRP14/HSP90AB1/HMGB1/SRGN/B2M/ALDOA/EEF2/PKM/CAP1/PGAM1/APRT/SDCBP/GMFG/TRAPPC1/XRCC5/CCT2/XRCC6/PSMB1/ARPC5/ILF2/PSMA5/PA2G4/CNN2/OSTF1/ROCK1/GDI2/TUBB/PSMA2/S100A11/TUBB4B/PSMD13/CTSC/CCT8/DBNL/PSMB7/OLA1/PSMD7/VCP	44
CC	GO:0016607	nuclear speck	50/861	411/19520	8.12584e-11	1.21888e-09	8.21588e-10	HSPA1B/SRSF2/SRSF3/RBM8A/SRSF7/SFPQ/SAP18/MORF4L1/HNRNPU/SRSF5/SNRPB2/SUMO1/RBM39/MAGOH/SRRM1/PCBP1/STK17A/KMT2E/NR3C1/NR4A2/POMP/SON/DHX36/IK/PRPF40A/DDX46/THRAP3/IFI16/CSNK1A1/WTAP/RNPS1/PPIG/SYF2/BCLAF1/SF3B2/RBM25/SRSF11/EIF4A3/NONO/SMC4/CDC5L/SF3B1/SNW1/DDX39A/BCAS2/SNRPA1/PHF5A/NXT1/CD2BP2/PPP1CC	50
CC	GO:0120114	Sm-like protein family complex	24/861	113/19520	1.11561e-10	1.6305e-09	1.09904e-09	SNRPB/SNRPG/SNRPF/SNRPD2/SNRPB2/SNU13/STRAP/SNRPD1/SF3B6/SNRPE/PRPF40A/LSM7/SF3B2/LSM4/LSM2/SNRPC/LSM3/ZMAT2/SF3B1/LSM1/SNRPA1/LSM5/PHF5A/CD2BP2	24
CC	GO:0071007	U2-type catalytic step 2 spliceosome	13/861	30/19520	1.30478e-10	1.85932e-09	1.25328e-09	SNRPB/SNRPG/SNRPF/SNRPD2/SNRPB2/SNRPD1/SNRPE/BUD31/SYF2/CDC5L/SNW1/BCAS2/SNRPA1	13
CC	GO:0030532	small nuclear ribonucleoprotein complex	22/861	101/19520	3.97523e-10	5.52654e-09	3.72519e-09	SNRPB/SNRPG/SNRPF/SNRPD2/SNRPB2/SNU13/SNRPD1/SF3B6/SNRPE/PRPF40A/LSM7/SF3B2/LSM4/LSM2/SNRPC/LSM3/ZMAT2/SF3B1/SNRPA1/LSM5/PHF5A/CD2BP2	22
CC	GO:0098687	chromosomal region	43/861	345/19520	8.20604e-10	1.11368e-08	7.50677e-09	HNRNPA2B1/PTGES3/HNRNPU/PPP1CB/SSB/XRCC5/XRCC6/ANAPC16/DYNLL1/DHX36/PPP1CA/CBX3/TERF2IP/BUB3/CSNK1A1/TPR/ZNF207/PPP2CA/SMC3/PPP2R5C/NHP2/SMC4/PPP1R12A/MEAF6/PARP1/SUMO3/DCTN3/PPP1CC/BIRC5/AURKB/ZWINT/MAD2L1/PCNA/CENPF/NUF2/TOP2A/CDCA5/CENPM/SPC25/CDK1/CDT1/CENPU/NCAPG	43
CC	GO:0005689	U12-type spliceosomal complex	12/861	29/19520	1.30388e-09	1.7284e-08	1.16504e-08	SNRPB/YBX1/SNRPG/SNRPF/SNRPD2/SNRPD1/SF3B6/SNRPE/LSM7/SF3B2/SF3B1/PHF5A	12
CC	GO:0005832	chaperonin-containing T-complex	8/861	11/19520	2.03477e-09	2.57737e-08	1.73728e-08	CCT3/CCT2/CCT6A/CCT4/CCT5/TCP1/CCT8/CCT7	8
CC	GO:0019774	proteasome core complex, beta-subunit complex	8/861	11/19520	2.03477e-09	2.57737e-08	1.73728e-08	PSMB9/PSMB8/PSMB1/PSMB3/PSMB2/PSMB4/PSMB6/PSMB7	8
CC	GO:0000775	chromosome, centromeric region	30/861	196/19520	2.59531e-09	3.21593e-08	2.16771e-08	HNRNPU/ANAPC16/DYNLL1/CBX3/BUB3/CSNK1A1/TPR/ZNF207/PPP2CA/SMC3/PPP2R5C/SMC4/PPP1R12A/MEAF6/SUMO3/DCTN3/PPP1CC/BIRC5/AURKB/ZWINT/MAD2L1/CENPF/NUF2/TOP2A/CDCA5/CENPM/SPC25/CDT1/CENPU/NCAPG	30
CC	GO:0005686	U2 snRNP	11/861	25/19520	2.9161e-09	3.53655e-08	2.38382e-08	SNRPB/SNRPG/SNRPD2/SNRPB2/SNRPD1/SF3B6/SNRPE/SF3B2/SF3B1/SNRPA1/PHF5A	11
CC	GO:0042613	MHC class II protein complex	9/861	16/19520	5.24769e-09	6.23164e-08	4.20046e-08	HLA-DPB1/HLA-DRB1/HLA-DRB5/HLA-DQB1/HLA-DRA/HLA-DPA1/HLA-DMA/HLA-DQA1/CD74	9
CC	GO:0034709	methylosome	8/861	12/19520	5.86742e-09	6.82536e-08	4.60066e-08	SNRPB/SNRPG/SNRPF/SNRPD2/SNRPD1/SNRPE/ERH/PRMT1	8
CC	GO:0046540	U4/U6 x U5 tri-snRNP complex	13/861	41/19520	1.22234e-08	1.39347e-07	9.39271e-08	SNRPB/SNRPG/SNRPF/SNRPD2/SNU13/SNRPD1/SNRPE/LSM7/LSM4/LSM2/LSM3/ZMAT2/LSM5	13
CC	GO:0097526	spliceosomal tri-snRNP complex	13/861	42/19520	1.69919e-08	1.8991e-07	1.28009e-07	SNRPB/SNRPG/SNRPF/SNRPD2/SNU13/SNRPD1/SNRPE/LSM7/LSM4/LSM2/LSM3/ZMAT2/LSM5	13
CC	GO:0012507	ER to Golgi transport vesicle membrane	15/861	62/19520	5.50684e-08	6.03635e-07	4.06882e-07	HLA-A/HLA-B/HLA-E/HLA-C/B2M/HLA-DPB1/HLA-DRB1/HLA-F/HLA-DRB5/PDCD6/HLA-DQB1/HLA-DRA/HLA-DPA1/HLA-DQA1/CD74	15
CC	GO:0001772	immunological synapse	12/861	41/19520	1.2163e-07	1.30809e-06	8.81726e-07	LGALS3/CORO1A/CD3E/LCK/CD37/CD53/HLA-DRB1/EZR/GZMA/HLA-DRA/RHOH/PRKAR1A	12
CC	GO:0000776	kinetochore	22/861	137/19520	1.43428e-07	1.51396e-06	1.02049e-06	HNRNPU/ANAPC16/DYNLL1/BUB3/CSNK1A1/TPR/ZNF207/PPP1R12A/MEAF6/SUMO3/DCTN3/PPP1CC/BIRC5/AURKB/ZWINT/MAD2L1/CENPF/NUF2/CENPM/SPC25/CDT1/CENPU	22
CC	GO:0000779	condensed chromosome, centromeric region	20/861	117/19520	1.84551e-07	1.91261e-06	1.2892e-06	HNRNPU/ANAPC16/CBX3/BUB3/CSNK1A1/ZNF207/MEAF6/DCTN3/PPP1CC/BIRC5/AURKB/ZWINT/MAD2L1/CENPF/NUF2/CENPM/SPC25/CDT1/CENPU/NCAPG	20
CC	GO:0000793	condensed chromosome	28/861	217/19520	3.58111e-07	3.64506e-06	2.45697e-06	HMGB1/HMGB2/HNRNPU/ANAPC16/CBX3/UBE2I/BUB3/CSNK1A1/BANF1/ZNF207/SMC3/MEAF6/DCTN3/PPP1CC/MKI67/BIRC5/AURKB/ZWINT/MAD2L1/CENPF/NUF2/TOP2A/CENPM/SPC25/CDT1/SMC2/CENPU/NCAPG	28
CC	GO:0030176	integral component of endoplasmic reticulum membrane	23/861	157/19520	4.13804e-07	4.13804e-06	2.78926e-06	DERL3/RRBP1/SARAF/HLA-A/HLA-B/HLA-E/HLA-C/B2M/HLA-DPB1/HLA-DRB1/ELOVL5/TAP1/HLA-F/ARL6IP1/CALR/HLA-DRB5/HLA-DQB1/HLA-DRA/HLA-DPA1/PDIA3/RHBDD2/HLA-DQA1/CD74	23
CC	GO:0022624	proteasome accessory complex	9/861	24/19520	4.35764e-07	4.28251e-06	2.88664e-06	PSME1/PSME2/PSMC5/PSMD8/PSMD13/PSMD4/PSMC1/ADRM1/PSMD7	9
CC	GO:0070469	respirasome	18/861	103/19520	5.35582e-07	5.17427e-06	3.48773e-06	C15orf48/UQCRB/COX7C/NDUFS5/CYCS/COX4I1/NDUFA4/NDUFV2/COX8A/HIGD2A/UQCRH/NDUFB8/UQCRFS1/UQCRC2/NDUFA12/NDUFB9/COX7A2L/NDUFAB1	18
CC	GO:0031227	intrinsic component of endoplasmic reticulum membrane	23/861	165/19520	1.01282e-06	9.62175e-06	6.48558e-06	DERL3/RRBP1/SARAF/HLA-A/HLA-B/HLA-E/HLA-C/B2M/HLA-DPB1/HLA-DRB1/ELOVL5/TAP1/HLA-F/ARL6IP1/CALR/HLA-DRB5/HLA-DQB1/HLA-DRA/HLA-DPA1/PDIA3/RHBDD2/HLA-DQA1/CD74	23
CC	GO:0030139	endocytic vesicle	33/861	307/19520	2.2952e-06	2.14469e-05	1.44564e-05	HSP90B1/CORO1A/HLA-A/RPS27A/HLA-B/UBA52/HLA-E/HLA-C/B2M/RAC2/ATP6V0E1/CDC42/HLA-DPB1/HLA-DRB1/AP2M1/RAP1A/ARF6/TAP1/KIF5B/HLA-F/CALR/VIM/RAB5C/HLA-DRB5/SNX3/HLA-DQB1/HLA-DRA/HLA-DPA1/FMNL1/SH3KBP1/PDIA3/HLA-DQA1/CD74	33
CC	GO:0030666	endocytic vesicle membrane	22/861	163/19520	2.98624e-06	2.74542e-05	1.85056e-05	CORO1A/HLA-A/RPS27A/HLA-B/UBA52/HLA-E/HLA-C/B2M/RAC2/ATP6V0E1/HLA-DPB1/HLA-DRB1/AP2M1/TAP1/HLA-F/CALR/HLA-DRB5/HLA-DQB1/HLA-DRA/HLA-DPA1/HLA-DQA1/CD74	22
CC	GO:0030134	COPII-coated ER to Golgi transport vesicle	16/861	94/19520	3.2523e-06	2.94256e-05	1.98344e-05	HLA-A/HLA-B/HLA-E/HLA-C/B2M/HLA-DPB1/HLA-DRB1/HLA-F/HLA-DRB5/PDCD6/CTSC/HLA-DQB1/HLA-DRA/HLA-DPA1/HLA-DQA1/CD74	16
CC	GO:0034399	nuclear periphery	19/861	128/19520	3.38857e-06	3.01794e-05	2.03426e-05	KRT8/CFL1/HNRNPA2B1/HNRNPM/SFPQ/HNRNPU/SRRM1/PRPF40A/TPR/PPIG/VIM/NONO/SMC3/SNW1/PHB2/PHF5A/PCNA/CENPF/LMNB1	19
CC	GO:0005751	mitochondrial respiratory chain complex IV	6/861	12/19520	5.32127e-06	4.66634e-05	3.14537e-05	C15orf48/COX7C/COX4I1/NDUFA4/UQCRFS1/UQCRC2	6
CC	GO:0016363	nuclear matrix	17/861	109/19520	5.56157e-06	4.73677e-05	3.19284e-05	KRT8/CFL1/HNRNPA2B1/HNRNPM/SFPQ/HNRNPU/SRRM1/PRPF40A/PPIG/VIM/NONO/SMC3/SNW1/PHB2/PHF5A/CENPF/LMNB1	17
CC	GO:0098803	respiratory chain complex	15/861	87/19520	5.56779e-06	4.73677e-05	3.19284e-05	C15orf48/UQCRB/COX7C/NDUFS5/COX4I1/NDUFA4/NDUFV2/COX8A/UQCRH/NDUFB8/UQCRFS1/UQCRC2/NDUFA12/NDUFB9/NDUFAB1	15
CC	GO:0098798	mitochondrial protein-containing complex	29/861	265/19520	6.56495e-06	5.50298e-05	3.7093e-05	C15orf48/TOMM7/UQCRB/COX7C/NDUFS5/COX4I1/NDUFA4/SLC25A6/HSPA9/NDUFV2/VDAC1/TOMM22/MRPS6/UQCRH/NDUFB8/UQCRFS1/UQCRC2/MRPL47/BAX/TOMM20/NDUFA12/NDUFB9/MRPL33/MRPL18/MRPL9/PHB2/MRPL20/HSD17B10/NDUFAB1	29
CC	GO:0005746	mitochondrial respirasome	15/861	89/19520	7.43607e-06	6.14284e-05	4.1406e-05	C15orf48/UQCRB/COX7C/NDUFS5/COX4I1/NDUFA4/NDUFV2/UQCRH/NDUFB8/UQCRFS1/UQCRC2/NDUFA12/NDUFB9/COX7A2L/NDUFAB1	15
CC	GO:0005685	U1 snRNP	9/861	33/19520	8.98467e-06	7.31609e-05	4.93143e-05	SNRPB/SNRPG/SNRPF/SNRPD2/SNRPB2/SNRPD1/SNRPE/PRPF40A/SNRPC	9
CC	GO:0005687	U4 snRNP	6/861	13/19520	9.51296e-06	7.63717e-05	5.14786e-05	SNRPB/SNRPG/SNRPF/SNRPD2/SNRPD1/SNRPE	6
CC	GO:0034719	SMN-Sm protein complex	7/861	19/19520	1.00237e-05	7.93543e-05	5.3489e-05	SNRPB/SNRPG/SNRPF/SNRPD2/STRAP/SNRPD1/SNRPE	7
CC	GO:0140534	endoplasmic reticulum protein-containing complex	18/861	127/19520	1.17671e-05	9.18797e-05	6.19319e-05	MZB1/DERL3/SSR4/SEC11C/HLA-A/B2M/FKBP1A/UBXN1/OST4/SRP9/TAP1/ARL6IP1/CALR/PYURF/SEC11A/PDIA3/RHBDD2/VCP	18
CC	GO:0010494	cytoplasmic stress granule	13/861	73/19520	1.61949e-05	0.000124744	8.40843e-05	PABPC1/HNRNPK/YBX1/G3BP2/PRRC2C/DHX36/ROCK1/LSM14A/CIRBP/MBNL1/ZFP36/DDX6/VCP	13
CC	GO:0030662	coated vesicle membrane	22/861	182/19520	1.79923e-05	0.000136742	9.21713e-05	CD3D/HLA-A/HSPA8/HLA-B/HLA-E/CD3G/HLA-C/IL7R/B2M/HLA-DPB1/HLA-DRB1/AP2M1/HLA-F/HLA-DRB5/PDCD6/HLA-DQB1/HLA-DRA/HLA-DPA1/DBNL/M6PR/HLA-DQA1/CD74	22
CC	GO:0070069	cytochrome complex	9/861	36/19520	1.94701e-05	0.000146026	9.84294e-05	C15orf48/UQCRB/COX7C/COX4I1/NDUFA4/COX8A/UQCRH/UQCRFS1/UQCRC2	9
CC	GO:0005838	proteasome regulatory particle	7/861	21/19520	2.14069e-05	0.000158467	0.000106815	PSMC5/PSMD8/PSMD13/PSMD4/PSMC1/ADRM1/PSMD7	7
CC	GO:0005791	rough endoplasmic reticulum	13/861	75/19520	2.19085e-05	0.000160101	0.000107917	SSR4/RPS29/RPL4/RPL27/RPL6/RPS23/RPS21/RPS28/RPS26/RPL18/PKM/SRP9/ARL6IP1	13
CC	GO:0005874	microtubule	38/861	423/19520	2.77744e-05	0.000200398	0.000135079	CALM1/TPT1/CALM2/TUBA1A/HNRNPU/CCT3/TUBA1B/CCT2/CCT6A/CCT4/EML4/TBCB/CCT5/DYNLL1/TCP1/NUDC/STMN1/CALM3/KIF5B/TUBB/ZNF207/TBCA/MAPRE1/TUBA4A/PBXIP1/TUBB4B/MAP1LC3B/EIF3A/CCT8/CCT7/GABARAPL1/FKBP4/DCTN3/BIRC5/AURKB/TPX2/CDK1/GTSE1	38
CC	GO:0005697	telomerase holoenzyme complex	7/861	22/19520	3.02049e-05	0.000211117	0.000142304	SNRPB/HNRNPC/PTGES3/HNRNPU/SNRPE/NOP10/NHP2	7
CC	GO:0045277	respiratory chain complex IV	7/861	22/19520	3.02049e-05	0.000211117	0.000142304	C15orf48/COX7C/COX4I1/NDUFA4/COX8A/UQCRFS1/UQCRC2	7
CC	GO:0045335	phagocytic vesicle	18/861	136/19520	3.03712e-05	0.000211117	0.000142304	CORO1A/HLA-A/HLA-B/HLA-E/HLA-C/B2M/RAC2/ATP6V0E1/CDC42/RAP1A/TAP1/KIF5B/HLA-F/CALR/VIM/SNX3/FMNL1/PDIA3	18
CC	GO:0005884	actin filament	16/861	113/19520	3.59546e-05	0.000246917	0.000166436	CORO1A/COTL1/ACTB/ACTG1/ARPC3/FYN/LCP1/TPM3/RAC2/EZR/ANXA1/WIPF1/HCLS1/TPM4/DBNL/CORO1B	16
CC	GO:0030669	clathrin-coated endocytic vesicle membrane	9/861	39/19520	3.89141e-05	0.00026406	0.000177991	HLA-DPB1/HLA-DRB1/AP2M1/HLA-DRB5/HLA-DQB1/HLA-DRA/HLA-DPA1/HLA-DQA1/CD74	9
CC	GO:0071004	U2-type prespliceosome	6/861	17/19520	5.89302e-05	0.000390584	0.000263274	SNRPB/SNRPG/PRPF40A/LSM7/SNRPC/SF3B1	6
CC	GO:0071010	prespliceosome	6/861	17/19520	5.89302e-05	0.000390584	0.000263274	SNRPB/SNRPG/PRPF40A/LSM7/SNRPC/SF3B1	6
CC	GO:0005688	U6 snRNP	5/861	11/19520	6.10457e-05	0.000399954	0.000269591	LSM7/LSM4/LSM2/LSM3/LSM5	5
CC	GO:0031252	cell leading edge	36/861	411/19520	7.54557e-05	0.000488747	0.000329442	S100A6/CXCR4/CORO1A/ACTB/PABPC1/EEF1A1/ARPC2/CFL1/RPS3/ARPC3/SAMSN1/LCP1/EVL/ACTR3/RAC2/CIB1/RHOA/CDC42/ARPC5/EZR/BRK1/VASP/ROCK1/WIPF1/ARF1/ARF6/VIM/AAK1/S100A11/SNX9/CD44/DBNL/SYNE2/GABARAPL1/MYADM/CORO1B	36
CC	GO:0072562	blood microparticle	18/861	146/19520	7.84286e-05	0.000502296	0.000338574	JCHAIN/IGHA1/IGKC/IGHA2/IGLC3/HSPA1B/IGLC2/IGHG3/IGHG1/ACTB/PFN1/ACTG1/HSPA8/MSN/CLIC1/YWHAZ/SDCBP/PSMC5	18
CC	GO:0005819	spindle	34/861	381/19520	8.24241e-05	0.000522019	0.000351869	HSPB1/NPM1/RPS3/CALM1/TPT1/CALM2/HNRNPU/CDC42/NR3C1/EML4/DYNLL1/YPEL5/SLC25A5/CBX3/IK/NUDC/CALM3/TPR/UXT/ZNF207/PPP2CA/MZT2A/MAPRE1/SMC3/LSM14A/DCTN3/BIRC5/NUSAP1/AURKB/MAD2L1/CENPF/TPX2/CDK1/SHCBP1	34
CC	GO:0000307	cyclin-dependent protein kinase holoenzyme complex	9/861	43/19520	8.83954e-05	0.000553685	0.000373214	CCNI/CKS2/CCND3/SNW1/CCNH/CCNA2/CCNB2/PCNA/CDK1	9
CC	GO:0030867	rough endoplasmic reticulum membrane	7/861	26/19520	9.98188e-05	0.000618443	0.000416863	SSR4/RPS29/RPL27/RPS28/RPS26/SRP9/ARL6IP1	7
CC	GO:0030135	coated vesicle	28/861	295/19520	0.000121702	0.000745917	0.000502788	CD3D/HLA-A/HSPA8/HLA-B/HLA-E/CD3G/HLA-C/IL7R/B2M/HLA-DPB1/HLA-DRB1/HSPD1/AP2M1/ARF1/HLA-F/AAK1/HLA-DRB5/PDCD6/SNX3/CTSC/HLA-DQB1/SNX9/HLA-DRA/HLA-DPA1/DBNL/M6PR/HLA-DQA1/CD74	28
CC	GO:0030496	midbody	21/861	193/19520	0.00012929	0.000783995	0.000528455	HSP90B1/RAN/HNRNPU/RHOA/CDC42/EML4/YPEL5/NUDC/ERH/ARF6/CHMP1B/CELF2/VPS37B/GNAI2/DCTN3/PPP1CC/BIRC5/AURKB/CENPF/CDK1/SHCBP1	21
CC	GO:0035145	exon-exon junction complex	6/861	20/19520	0.000164724	0.000988346	0.000666198	RBM8A/SAP18/MAGOH/THRAP3/RNPS1/EIF4A3	6
CC	GO:0005938	cell cortex	28/861	301/19520	0.000171052	0.00101562	0.000684584	FABP1/KRT19/CORO1A/COTL1/PFN1/ENO1/EEF1A1/NCL/MYL12B/RHOG/RAC2/CAP1/RHOA/AKAP13/EZR/WDR1/ARF6/HCLS1/FNBP1/MAPRE1/SNX9/RHOH/DBNL/CYTIP/GLRX3/FMNL1/MYADM/GYPC	28
CC	GO:0000932	P-body	13/861	91/19520	0.000173322	0.00101849	0.000686518	PSMA4/POLR2G/ZFP36L1/LSM4/PSMA2/LSM14A/LSM2/ZFP36/LSM3/YTHDF2/LSM1/TOP1/DDX6	13
CC	GO:0098800	inner mitochondrial membrane protein complex	17/861	142/19520	0.000176273	0.00102526	0.00069108	C15orf48/UQCRB/COX7C/NDUFS5/COX4I1/NDUFA4/SLC25A6/HSPA9/NDUFV2/UQCRH/NDUFB8/UQCRFS1/UQCRC2/NDUFA12/NDUFB9/PHB2/NDUFAB1	17
CC	GO:0030863	cortical cytoskeleton	14/861	104/19520	0.000188442	0.00108497	0.000731328	KRT19/CORO1A/COTL1/EEF1A1/CAP1/AKAP13/EZR/WDR1/HCLS1/MAPRE1/SNX9/DBNL/MYADM/GYPC	14
CC	GO:0030665	clathrin-coated vesicle membrane	15/861	117/19520	0.000195613	0.00111499	0.000751565	CD3D/HSPA8/CD3G/IL7R/HLA-DPB1/HLA-DRB1/AP2M1/HLA-DRB5/HLA-DQB1/HLA-DRA/HLA-DPA1/DBNL/M6PR/HLA-DQA1/CD74	15
CC	GO:0042470	melanosome	14/861	106/19520	0.000230962	0.00129067	0.00086998	HSP90B1/RAN/NAP1L1/HSPA8/YWHAB/HSP90AB1/ATP1B3/YWHAZ/SDCBP/CCT4/ANXA6/PRDX1/RAB5C/PDIA3	14
CC	GO:0048770	pigment granule	14/861	106/19520	0.000230962	0.00129067	0.00086998	HSP90B1/RAN/NAP1L1/HSPA8/YWHAB/HSP90AB1/ATP1B3/YWHAZ/SDCBP/CCT4/ANXA6/PRDX1/RAB5C/PDIA3	14
CC	GO:0005732	sno(s)RNA-containing ribonucleoprotein complex	7/861	30/19520	0.0002648	0.0014654	0.000987756	SNRPF/SNU13/FBL/NOP58/NOP10/NOP56/NHP2	7
CC	GO:0098562	cytoplasmic side of membrane	20/861	191/19520	0.000309392	0.00169571	0.001143	S100A6/EEF1A1/RPS29/RPL27/RPS28/RPS26/PTPRC/LCK/CD2/FYN/DNAJA1/RHOA/FKBP1A/EZR/SYAP1/RGS1/LITAF/RGS2/SNX9/GNAI2	20
CC	GO:0098554	cytoplasmic side of endoplasmic reticulum membrane	5/861	15/19520	0.000342301	0.0018582	0.00125253	RPS29/RPL27/RPS28/RPS26/DNAJA1	5
CC	GO:0005682	U5 snRNP	6/861	23/19520	0.000383013	0.0020596	0.00138828	SNRPB/SNRPG/SNRPD2/SNRPD1/SNRPE/CD2BP2	6
CC	GO:0009897	external side of plasma membrane	33/861	402/19520	0.000480611	0.00256026	0.00172576	SDC1/IGHA1/IGKC/IGHA2/IGLC3/IGLC2/IGHG3/IGHG1/CXCR4/CD3D/PTPRC/CD3E/TRBC2/HLA-E/CD2/CD3G/IL7R/B2M/CLEC2D/TRBC1/HLA-DRB1/ANXA1/HLA-F/CALR/ITGB2/CD83/TMEM123/IL2RG/CLEC2B/SLC38A1/ITGAE/CD69/CD74	33
CC	GO:0030670	phagocytic vesicle membrane	11/861	77/19520	0.000537892	0.00283887	0.00191355	CORO1A/HLA-A/HLA-B/HLA-E/HLA-C/B2M/RAC2/ATP6V0E1/TAP1/HLA-F/CALR	11
CC	GO:0072686	mitotic spindle	17/861	157/19520	0.000580059	0.00303334	0.00204463	RPS3/HNRNPU/CDC42/EML4/DYNLL1/YPEL5/IK/NUDC/TPR/MAPRE1/SMC3/LSM14A/NUSAP1/AURKB/MAD2L1/TPX2/CDK1	17
CC	GO:0030864	cortical actin cytoskeleton	11/861	78/19520	0.000601697	0.00311788	0.00210162	KRT19/CORO1A/COTL1/EEF1A1/CAP1/AKAP13/WDR1/HCLS1/SNX9/DBNL/MYADM	11
CC	GO:0005743	mitochondrial inner membrane	38/861	493/19520	0.000633859	0.00325495	0.00219401	C15orf48/LGALS3/RPS3/UQCRB/SLC25A3/COX7C/NDUFS5/CYCS/COX4I1/NDUFA4/SLC25A6/UCP2/COX6C/SLC25A5/HSPD1/HSPA9/NDUFV2/COX8A/HIGD2A/MRPS6/UQCRH/NDUFB8/UQCRFS1/UQCRC2/GHITM/MRPL47/NDUFA12/NDUFB9/MRPL33/MPC2/COX7A2L/TMEM14B/MRPL18/MRPL9/PHB2/MRPL20/NDUFAB1/TYMS	38
CC	GO:0045334	clathrin-coated endocytic vesicle	9/861	57/19520	0.000812406	0.00413456	0.00278692	HLA-DPB1/HLA-DRB1/AP2M1/HLA-DRB5/HLA-DQB1/HLA-DRA/HLA-DPA1/HLA-DQA1/CD74	9
CC	GO:0030027	lamellipodium	19/861	196/19520	0.00111079	0.00560309	0.00377678	CORO1A/ACTB/PABPC1/ARPC2/CFL1/ARPC3/EVL/ACTR3/RAC2/CIB1/RHOA/ARPC5/BRK1/VASP/ROCK1/CD44/DBNL/SYNE2/CORO1B	19
CC	GO:0005766	primary lysosome	16/861	155/19520	0.00138609	0.00687019	0.00463087	PSAP/CAP1/SDCBP/TRAPPC1/CCT2/GLIPR1/PA2G4/CMTM6/GDI2/TUBB/RAB5C/TUBB4B/CTSC/CCT8/VCP/SURF4	16
CC	GO:0042582	azurophil granule	16/861	155/19520	0.00138609	0.00687019	0.00463087	PSAP/CAP1/SDCBP/TRAPPC1/CCT2/GLIPR1/PA2G4/CMTM6/GDI2/TUBB/RAB5C/TUBB4B/CTSC/CCT8/VCP/SURF4	16
CC	GO:0000974	Prp19 complex	4/861	13/19520	0.00195243	0.00951186	0.0064115	HSPA8/SYF2/CDC5L/BCAS2	4
CC	GO:0016281	eukaryotic translation initiation factor 4F complex	4/861	13/19520	0.00195243	0.00951186	0.0064115	EIF4G2/EIF4H/EIF4A1/EIF4B	4
CC	GO:0042571	immunoglobulin complex, circulating	10/861	77/19520	0.00199566	0.00964008	0.00649793	JCHAIN/IGHA1/IGKC/IGHA2/IGLC3/IGLC2/IGHG3/IGHG1/TRBC2/TRBC1	10
CC	GO:0030136	clathrin-coated vesicle	18/861	192/19520	0.00215207	0.0102543	0.00691197	CD3D/HSPA8/CD3G/IL7R/HLA-DPB1/HLA-DRB1/AP2M1/AAK1/HLA-DRB5/SNX3/HLA-DQB1/SNX9/HLA-DRA/HLA-DPA1/DBNL/M6PR/HLA-DQA1/CD74	18
CC	GO:0031301	integral component of organelle membrane	29/861	371/19520	0.00215881	0.0102543	0.00691197	DERL3/RRBP1/SARAF/HLA-A/HLA-B/HLA-E/SLC25A3/HLA-C/B2M/ITM2B/HLA-DPB1/HLA-DRB1/ELOVL5/HSPA9/TAP1/HLA-F/ARL6IP1/CALR/GHITM/HLA-DRB5/TOMM20/HLA-DQB1/HLA-DRA/HLA-DPA1/MPC2/PDIA3/RHBDD2/HLA-DQA1/CD74	29
CC	GO:0035578	azurophil granule lumen	11/861	91/19520	0.00218186	0.0102782	0.00692804	CAP1/SDCBP/TRAPPC1/CCT2/PA2G4/GDI2/TUBB/TUBB4B/CTSC/CCT8/VCP	11
CC	GO:0005635	nuclear envelope	34/861	462/19520	0.00255902	0.0119561	0.00805902	IFI27/S100A6/RAN/GAPDH/YBX1/CCNI/CACYBP/CLIC1/RAC2/SUMO1/SDCBP/ALOX5AP/CBX3/UBE2I/RANBP1/DUSP2/WTAP/TPR/TUBB/PHF20/BANF1/CALR/ENY2/BAX/MTDH/AKIRIN1/PARP1/SYNE2/NXT1/EIF5A/MAD2L1/CENPF/LMNB1/NUDT1	34
CC	GO:0005750	mitochondrial respiratory chain complex III	4/861	14/19520	0.0026387	0.0121295	0.00817594	UQCRB/UQCRH/UQCRFS1/UQCRC2	4
CC	GO:0045275	respiratory chain complex III	4/861	14/19520	0.0026387	0.0121295	0.00817594	UQCRB/UQCRH/UQCRFS1/UQCRC2	4
CC	GO:0009295	nucleoid	7/861	44/19520	0.00291664	0.0131943	0.00889368	SLC25A5/HSPA9/SSBP1/VDAC1/TUFM/VDAC2/HSD17B10	7
CC	GO:0042645	mitochondrial nucleoid	7/861	44/19520	0.00291664	0.0131943	0.00889368	SLC25A5/HSPA9/SSBP1/VDAC1/TUFM/VDAC2/HSD17B10	7
CC	GO:0034708	methyltransferase complex	11/861	96/19520	0.00333455	0.0149661	0.0100879	SNRPB/SNRPG/SNRPF/SNRPD2/SNRPD1/SNRPE/ERH/WTAP/PHF20/PRMT1/PHF19	11
CC	GO:0099572	postsynaptic specialization	26/861	333/19520	0.00361419	0.0160944	0.0108485	HSPA8/RPL30/RPL23/RPS3/RPL6/RPS27/RPS25/RPL14/RPL7/RPS13/RPLP0/RPS14/RPL38/RPS19/RPL8/RPL12/RPS18/FYN/SRGN/PCBP2/ARF1/PAK2/KPNA2/EIF3A/DBNL/PHB2	26
CC	GO:0005775	vacuolar lumen	16/861	173/19520	0.00421888	0.0186416	0.0125654	SDC1/PSAP/HSPA8/CAP1/SDCBP/TRAPPC1/CCT2/PA2G4/IDS/GDI2/TUBB/TUBB4B/CTSC/CCT8/VCP/CD74	16
CC	GO:0055038	recycling endosome membrane	10/861	87/19520	0.00491143	0.0215347	0.0145156	HLA-A/HLA-B/HLA-E/HLA-C/B2M/ACAP1/CMTM6/ARF6/HLA-F/PDIA3	10
CC	GO:0000781	chromosome, telomeric region	15/861	161/19520	0.00513498	0.022343	0.0150604	HNRNPA2B1/PTGES3/PPP1CB/SSB/XRCC5/XRCC6/DHX36/PPP1CA/CBX3/TERF2IP/NHP2/PARP1/PPP1CC/PCNA/CDK1	15
CC	GO:0005765	lysosomal membrane	28/861	378/19520	0.00536067	0.0228831	0.0154244	ITM2C/PSAP/LAPTM5/EEF1A1/HSPA8/UBA52/HSP90AB1/HLA-DPB1/HLA-DRB1/ATP6V1G1/GLIPR1/AP2M1/CMTM6/LAMTOR5/HLA-F/ANXA6/RAB5C/LITAF/HLA-DRB5/HLA-DQB1/HLA-DRA/HLA-DPA1/BLOC1S2/M6PR/HLA-DMA/HLA-DQA1/CD74/SURF4	28
CC	GO:0098852	lytic vacuole membrane	28/861	378/19520	0.00536067	0.0228831	0.0154244	ITM2C/PSAP/LAPTM5/EEF1A1/HSPA8/UBA52/HSP90AB1/HLA-DPB1/HLA-DRB1/ATP6V1G1/GLIPR1/AP2M1/CMTM6/LAMTOR5/HLA-F/ANXA6/RAB5C/LITAF/HLA-DRB5/HLA-DQB1/HLA-DRA/HLA-DPA1/BLOC1S2/M6PR/HLA-DMA/HLA-DQA1/CD74/SURF4	28
CC	GO:0005774	vacuolar membrane	31/861	431/19520	0.00537953	0.0228831	0.0154244	ITM2C/PSAP/LAPTM5/EEF1A1/HSPA8/YWHAB/UBA52/HSP90AB1/HLA-DPB1/HLA-DRB1/ATP6V1G1/GLIPR1/AP2M1/CMTM6/LAMTOR5/HLA-F/ANXA6/RAB5C/LITAF/HLA-DRB5/MAP1LC3B/HLA-DQB1/HLA-DRA/HLA-DPA1/BLOC1S2/M6PR/GABARAPL1/HLA-DMA/HLA-DQA1/CD74/SURF4	31
CC	GO:0005747	mitochondrial respiratory chain complex I	7/861	50/19520	0.00605323	0.025185	0.016976	NDUFS5/NDUFA4/NDUFV2/NDUFB8/NDUFA12/NDUFB9/NDUFAB1	7
CC	GO:0030964	NADH dehydrogenase complex	7/861	50/19520	0.00605323	0.025185	0.016976	NDUFS5/NDUFA4/NDUFV2/NDUFB8/NDUFA12/NDUFB9/NDUFAB1	7
CC	GO:0045271	respiratory chain complex I	7/861	50/19520	0.00605323	0.025185	0.016976	NDUFS5/NDUFA4/NDUFV2/NDUFB8/NDUFA12/NDUFB9/NDUFAB1	7
CC	GO:0031300	intrinsic component of organelle membrane	29/861	402/19520	0.00667556	0.0270928	0.018262	DERL3/RRBP1/SARAF/HLA-A/HLA-B/HLA-E/SLC25A3/HLA-C/B2M/ITM2B/HLA-DPB1/HLA-DRB1/ELOVL5/HSPA9/TAP1/HLA-F/ARL6IP1/CALR/GHITM/HLA-DRB5/TOMM20/HLA-DQB1/HLA-DRA/HLA-DPA1/MPC2/PDIA3/RHBDD2/HLA-DQA1/CD74	29
CC	GO:0090734	site of DNA damage	10/861	91/19520	0.00674511	0.0270928	0.018262	ARPC2/ARPC3/ACTR3/ARPC4/XRCC5/ARPC5/CBX3/PARP1/RPA3/VCP	10
CC	GO:0008287	protein serine/threonine phosphatase complex	7/861	51/19520	0.00675553	0.0270928	0.018262	CYCS/PPP1CB/PPP1CA/PPP2CA/PPP2R5C/PPP1R12A/PPP1CC	7
CC	GO:1903293	phosphatase complex	7/861	51/19520	0.00675553	0.0270928	0.018262	CYCS/PPP1CB/PPP1CA/PPP2CA/PPP2R5C/PPP1R12A/PPP1CC	7
CC	GO:0000922	spindle pole	15/861	166/19520	0.00678208	0.0270928	0.018262	NPM1/CALM1/TPT1/CALM2/HNRNPU/YPEL5/IK/CALM3/UXT/PPP2CA/SMC3/AURKB/MAD2L1/CENPF/TPX2	15
CC	GO:0032040	small-subunit processome	6/861	39/19520	0.00679698	0.0270928	0.018262	RPS7/SNU13/XRCC5/FBL/NOP58/NOP56	6
CC	GO:0030684	preribosome	9/861	78/19520	0.00725719	0.0287264	0.0193631	RPS7/RSL1D1/SNU13/XRCC5/FBL/NOP58/NSA2/NOP56/WDR74	9
CC	GO:1990124	messenger ribonucleoprotein complex	3/861	10/19520	0.00812984	0.0319587	0.0215419	YBX1/LSM14A/LSM1	3
CC	GO:0090575	RNA polymerase II transcription regulator complex	15/861	170/19520	0.00838404	0.0327322	0.0220633	JUN/CREM/SFPQ/HNRNPU/RUNX3/DRAP1/CBX3/JUNB/NONO/HMGA1/MED4/HNRNPAB/GTF2B/CCNH/TCEA1	15
CC	GO:0030017	sarcomere	17/861	203/19520	0.00867383	0.0336332	0.0226706	KRT8/KRT19/ENO1/CALM1/RPL15/CALM2/CAPZB/DNAJB6/TPM3/ALDOA/FKBP1A/CALM3/ARF1/TPM4/PPP1R12A/GLRX3/SYNE2	17
CC	GO:0045121	membrane raft	24/861	323/19520	0.00912446	0.0349056	0.0235283	PGK1/LDHB/PTPRC/LCK/TUBA1A/CD2/PARK7/FYN/ATP1B3/EEF2/SDCBP/TUBA1B/TNFRSF1B/EZR/SLC25A5/VDAC1/CD48/LAMTOR5/TUBB/PPP2CA/ITGB2/GNAI2/PRKAR1A/MYADM	24
CC	GO:0098857	membrane microdomain	24/861	323/19520	0.00912446	0.0349056	0.0235283	PGK1/LDHB/PTPRC/LCK/TUBA1A/CD2/PARK7/FYN/ATP1B3/EEF2/SDCBP/TUBA1B/TNFRSF1B/EZR/SLC25A5/VDAC1/CD48/LAMTOR5/TUBB/PPP2CA/ITGB2/GNAI2/PRKAR1A/MYADM	24
CC	GO:1990204	oxidoreductase complex	11/861	111/19520	0.00989845	0.0375999	0.0253444	UQCRB/NDUFS5/NDUFA4/NDUFV2/UQCRH/NDUFB8/UQCRFS1/UQCRC2/NDUFA12/NDUFB9/NDUFAB1	11
CC	GO:0030658	transport vesicle membrane	17/861	206/19520	0.00996068	0.0375999	0.0253444	HLA-A/CALM1/HLA-B/HLA-E/HLA-C/B2M/HLA-DPB1/HLA-DRB1/CALM3/HLA-F/HLA-DRB5/PDCD6/HLA-DQB1/HLA-DRA/HLA-DPA1/HLA-DQA1/CD74	17
CC	GO:0035861	site of double-strand break	8/861	69/19520	0.0107658	0.0399785	0.0269476	ARPC2/ARPC3/ACTR3/ARPC4/ARPC5/PARP1/RPA3/VCP	8
CC	GO:0001726	ruffle	15/861	175/19520	0.0107941	0.0399785	0.0269476	S100A6/EEF1A1/CFL1/RPS3/SAMSN1/LCP1/CIB1/EZR/ROCK1/WIPF1/ARF6/S100A11/SNX9/DBNL/MYADM	15
CC	GO:0032839	dendrite cytoplasm	5/861	31/19520	0.0108012	0.0399785	0.0269476	SOD1/SFPQ/HNRNPU/KIF5B/GABARAPL1	5
CC	GO:0014069	postsynaptic density	23/861	313/19520	0.0119234	0.0438473	0.0295554	RPL30/RPL23/RPS3/RPL6/RPS27/RPS25/RPL14/RPL7/RPS13/RPLP0/RPS14/RPL38/RPS19/RPL8/RPL12/RPS18/FYN/PCBP2/ARF1/PAK2/EIF3A/DBNL/PHB2	23
CC	GO:0016327	apicolateral plasma membrane	4/861	21/19520	0.0123461	0.0451108	0.0304071	CLDN3/CLDN4/KRT8/KRT19	4
CC	GO:0005876	spindle microtubule	8/861	71/19520	0.0126909	0.0460751	0.0310571	CALM1/CALM2/HNRNPU/CALM3/MAPRE1/BIRC5/AURKB/CDK1	8
CC	GO:0008540	proteasome regulatory particle, base subcomplex	3/861	12/19520	0.0139544	0.0500251	0.0337196	PSMC5/PSMD4/PSMC1	3
CC	GO:0044615	nuclear pore nuclear basket	3/861	12/19520	0.0139544	0.0500251	0.0337196	TPR/ENY2/MAD2L1	3
CC	GO:0032279	asymmetric synapse	23/861	318/19520	0.014176	0.0505021	0.0340411	RPL30/RPL23/RPS3/RPL6/RPS27/RPS25/RPL14/RPL7/RPS13/RPLP0/RPS14/RPL38/RPS19/RPL8/RPL12/RPS18/FYN/PCBP2/ARF1/PAK2/EIF3A/DBNL/PHB2	23
CC	GO:0031258	lamellipodium membrane	4/861	22/19520	0.0145738	0.0515966	0.0347789	CFL1/VASP/CD44/SYNE2	4
CC	GO:0000228	nuclear chromosome	19/861	250/19520	0.0152428	0.0536321	0.0361509	JUN/MORF4L1/HNRNPU/IK/UBE2I/TERF2IP/BAZ1A/SMC3/HDAC1/CDC5L/BCAS2/RPA3/TOP1/BIRC5/ANP32E/PCNA/NUF2/TOP2A/SMC2	19
CC	GO:1902911	protein kinase complex	10/861	104/19520	0.0164977	0.0574722	0.0387393	CCNI/CKS2/CCND3/PRKAR1A/SNW1/CCNH/CCNA2/CCNB2/PCNA/CDK1	10
CC	GO:1902554	serine/threonine protein kinase complex	9/861	89/19520	0.0165359	0.0574722	0.0387393	CCNI/CKS2/CCND3/SNW1/CCNH/CCNA2/CCNB2/PCNA/CDK1	9
CC	GO:0046930	pore complex	4/861	23/19520	0.0170398	0.0585101	0.0394389	VDAC1/BAX/VDAC2/VDAC3	4
CC	GO:0098799	outer mitochondrial membrane protein complex	4/861	23/19520	0.0170398	0.0585101	0.0394389	TOMM7/HSPA9/TOMM22/TOMM20	4
CC	GO:0000782	telomere cap complex	3/861	13/19520	0.017555	0.0588608	0.0396753	XRCC5/XRCC6/TERF2IP	3
CC	GO:0000783	nuclear telomere cap complex	3/861	13/19520	0.017555	0.0588608	0.0396753	XRCC5/XRCC6/TERF2IP	3
CC	GO:0005662	DNA replication factor A complex	3/861	13/19520	0.017555	0.0588608	0.0396753	CDC5L/BCAS2/RPA3	3
CC	GO:0140445	chromosome, telomeric repeat region	3/861	13/19520	0.017555	0.0588608	0.0396753	XRCC5/XRCC6/TERF2IP	3
CC	GO:0098978	glutamatergic synapse	22/861	308/19520	0.0184128	0.0613759	0.0413707	CORO1A/ACTB/ARPC2/HSPA8/RPS27/RPL22/FYN/SRGN/YWHAZ/RHOA/PPP1CA/C1QBP/RAP1A/ARF1/ARF6/PAK2/EIF4A3/KPNA2/PRKAR1A/PHB2/VCP/PPP1CC	22
CC	GO:0030894	replisome	4/861	24/19520	0.019751	0.0654541	0.0441195	CDC5L/BCAS2/RPA3/PCNA	4
CC	GO:0001650	fibrillar center	12/861	139/19520	0.0201302	0.0659808	0.0444746	UBE2N/SNRPB2/EZR/FBL/NOP58/DDX46/NONO/NOP56/MTDH/KLF6/TOP1/CD2BP2	12
CC	GO:0005759	mitochondrial matrix	31/861	476/19520	0.0201415	0.0659808	0.0444746	RPS3/SOD1/PARK7/HSPE1/NR3C1/SLC25A5/HSPD1/HSPA9/SSBP1/VDAC1/C1QBP/GSTK1/MRPS6/MDH2/NDUFB8/MRPL47/MRPL33/DGUOK/MRPL18/TUFM/VDAC2/MRPL9/ISCA1/MRPL20/HSD17B10/NDUFAB1/MTHFD2/IDH2/TYMS/CDK1/NUDT1	31
CC	GO:0030016	myofibril	17/861	224/19520	0.021172	0.0689603	0.046483	KRT8/KRT19/ENO1/CALM1/RPL15/CALM2/CAPZB/DNAJB6/TPM3/ALDOA/FKBP1A/CALM3/ARF1/TPM4/PPP1R12A/GLRX3/SYNE2	17
CC	GO:0015030	Cajal body	8/861	78/19520	0.0214258	0.0693904	0.0467728	HNRNPA2B1/FBL/NOP58/DDX46/NOP10/NHP2/SNRPC/ISG20	8
MF	GO:0003735	structural constituent of ribosome	86/854	180/18337	5.82991e-66	4.17421e-63	3.27702e-63	RPSA/RPS29/RPL5/RPL4/RPL30/RPS20/RPL23/RPS7/RPS10/RPS3/RPL27/RPS12/RPL23A/RPS3A/RPL6/RPL15/RPL19/RPS27A/RPS17/RPS16/RPL9/RPLP1/RPS23/RPS27/RPS25/RPS6/RPL10A/RPLP2/RPL14/UBA52/RPL22/RPS21/RPL37/RPL7/RPL11/RPS13/RPS2/RPL26/RPS15A/RPS8/RPL7A/RPL24/RPLP0/RPL31/RPL3/RPL21/RPL32/RPS14/RPS4X/RPL39/RPL28/RPS11/RPL27A/RPS28/RPL35A/RPS24/RPL34/RPL13A/RPL38/RPL41/RPS26/RPL10/RPS19/RPL18/RPL8/RPL37A/RPL12/RP…	86
MF	GO:0045296	cadherin binding	63/854	332/18337	6.40454e-22	2.29282e-19	1.80001e-19	PFN1/ENO1/RAN/LDHA/HSPA8/YWHAB/HNRNPK/RPL23A/SERBP1/RPL6/RPL15/RPL14/RPS2/RPL7A/RPL24/RPL34/RPS26/RPL29/HSP90AB1/CAPZB/EIF3E/PARK7/FXYD5/LRRFIP1/ALDOA/BZW1/EEF2/CLIC1/YWHAZ/PKM/RSL1D1/PCBP1/EIF4G2/TAGLN2/EZR/ANXA1/PPP1CA/EIF4H/VASP/CAPZA1/CNN2/NUDC/RANBP1/AHSA1/PAK2/KIF5B/ZC3HAV1/PRDX1/MAPRE1/ZC3H15/NOP56/S100A11/PUF60/SNX9/EIF5/CCT8/DBNL/PSMB6/PCMT1/OLA1/DDX6/CORO1B/CCNB2	63
MF	GO:0045182	translation regulator activity	39/854	138/18337	2.19435e-20	5.23717e-18	4.11151e-18	PABPC1/EEF1A1/RPL22/EEF1B2/EIF1/RPS14/RPL10/RPS9/EIF3E/EIF3F/EIF3H/EEF2/EIF3L/CNBP/EIF3K/EIF4G2/EIF3I/EIF3D/GSPT1/EIF1AX/EIF4H/C1QBP/EIF3G/EIF3J/EIF3M/EIF1B/EIF4A1/EIF4A3/ETF1/EIF4B/CIRBP/PAIP2/EIF5/EIF3A/TUFM/EIF2S2/EIF5A/TYMS/DHFR	39
MF	GO:0019843	rRNA binding	26/854	64/18337	1.80653e-18	3.23369e-16	2.53865e-16	RPL5/RPL23/RPS3/RPL23A/RPL9/RPL37/RPL11/RPS13/RPLP0/RPL3/RPS14/RPS4X/RPS11/RPL8/RPL12/RPS18/RPS9/RPS5/RPS4Y1/EEF2/DDX21/MRPS6/CIRBP/MRPL18/GTF3A/MRPL20	26
MF	GO:0090079	translation regulator activity, nucleic acid binding	32/854	108/18337	1.23895e-17	1.77418e-15	1.39284e-15	PABPC1/EEF1A1/EEF1B2/EIF1/EIF3E/EIF3F/EIF3H/EEF2/EIF3L/EIF3K/EIF4G2/EIF3I/EIF3D/GSPT1/EIF1AX/EIF4H/C1QBP/EIF3G/EIF3J/EIF3M/EIF1B/EIF4A1/ETF1/EIF4B/PAIP2/EIF5/EIF3A/TUFM/EIF2S2/EIF5A/TYMS/DHFR	32
MF	GO:0008135	translation factor activity, RNA binding	27/854	84/18337	4.37568e-16	5.22164e-14	4.09932e-14	EEF1A1/EEF1B2/EIF1/EIF3E/EIF3F/EIF3H/EEF2/EIF3L/EIF3K/EIF4G2/EIF3I/EIF3D/GSPT1/EIF1AX/EIF4H/EIF3G/EIF3J/EIF3M/EIF1B/EIF4A1/ETF1/EIF4B/EIF5/EIF3A/TUFM/EIF2S2/EIF5A	27
MF	GO:0051082	unfolded protein binding	30/854	120/18337	2.08629e-14	2.13398e-12	1.67531e-12	HSPA1B/HSP90B1/NPM1/HSPA8/PPIA/NACA/PFDN5/HSP90AB1/DNAJB6/HSPE1/PTGES3/DNAJA1/CCT3/CCT2/CCT6A/CCT4/CCT5/TCP1/HSPD1/HSPA9/ST13/CDC37/NUDC/PFDN2/CALR/TUBB4B/TOMM20/CCT8/CCT7/NAP1L4	30
MF	GO:0003743	translation initiation factor activity	20/854	51/18337	3.65501e-14	3.27123e-12	2.56812e-12	EIF1/EIF3E/EIF3F/EIF3H/EIF3L/EIF3K/EIF4G2/EIF3I/EIF3D/EIF1AX/EIF4H/EIF3G/EIF3J/EIF3M/EIF1B/EIF4A1/EIF4B/EIF5/EIF3A/EIF2S2	20
MF	GO:0044389	ubiquitin-like protein ligase binding	49/854	312/18337	6.28986e-14	5.00393e-12	3.9284e-12	TRIB1/HSPA1B/JUN/CXCR4/LAPTM5/ACTG1/RPL5/HSPA8/RPL23/SUMO2/RPS27A/UBA52/RPL11/CACYBP/HSP90AB1/DNAJA1/YWHAZ/UBE2N/SUMO1/TPI1/TUBA1B/XRCC5/CCT2/UBXN1/NEDD8/TNFRSF1B/JAK1/TCP1/SLC25A5/HSPD1/HSPA9/UBE2B/UBE2L3/PA2G4/PCBP2/TUBB/CALR/TANK/RBX1/MAP1LC3B/SNX9/PSMA3/PRKAR1A/CAMLG/UBE2L6/SUMO3/GABARAPL1/VCP/UBE2C	49
MF	GO:0044183	protein folding chaperone	17/854	36/18337	7.28668e-14	5.21726e-12	4.09588e-12	HSPA1B/HSPB1/HSPA8/HSP90AB1/CCT3/CCT2/CCT6A/CCT4/PDCL3/CCT5/TCP1/HSPA9/PFDN2/CALR/CCT8/CCT7/CD74	17
MF	GO:0031625	ubiquitin protein ligase binding	47/854	293/18337	9.26882e-14	6.03316e-12	4.73641e-12	TRIB1/HSPA1B/JUN/CXCR4/LAPTM5/ACTG1/RPL5/HSPA8/RPL23/SUMO2/RPS27A/UBA52/RPL11/CACYBP/HSP90AB1/DNAJA1/YWHAZ/UBE2N/SUMO1/TPI1/TUBA1B/XRCC5/CCT2/UBXN1/NEDD8/TNFRSF1B/JAK1/TCP1/SLC25A5/HSPD1/HSPA9/UBE2B/UBE2L3/PA2G4/PCBP2/TUBB/CALR/TANK/RBX1/MAP1LC3B/SNX9/PSMA3/PRKAR1A/CAMLG/UBE2L6/GABARAPL1/VCP	47
MF	GO:0043021	ribonucleoprotein complex binding	27/854	134/18337	9.40586e-11	5.61217e-09	4.40591e-09	DERL3/NEAT1/RPSA/NPM1/SNRPB/DDX5/RPLP1/EIF1/EEF2/HNRNPU/RBM3/SNRPD2/SNRPB2/EIF3K/SNRPD1/PPP1CA/EIF4H/C1QBP/SRP9/EIF1B/EIF4A3/ETF1/EIF4B/OLA1/CD2BP2/SRP19/EIF5A	27
MF	GO:0003727	single-stranded RNA binding	21/854	88/18337	4.33321e-10	2.3866e-08	1.87363e-08	HNRNPA1/PABPC1/HNRNPC/RPS7/HMGB1/HNRNPF/HNRNPDL/HNRNPU/CNBP/RBMX/SSB/ANXA1/KHDRBS1/EIF4H/POLR2G/EIF4A3/PTBP1/EIF4B/LSM14A/SNRPC/JMJD6	21
MF	GO:0042605	peptide antigen binding	13/854	32/18337	6.75616e-10	3.45529e-08	2.71262e-08	HLA-A/HLA-B/HLA-E/HLA-C/HLA-DPB1/HLA-DRB1/TAP1/HLA-F/HLA-DRB5/HLA-DQB1/HLA-DRA/HLA-DPA1/HLA-DQA1	13
MF	GO:0004298	threonine-type endopeptidase activity	9/854	14/18337	1.60385e-09	7.65569e-08	6.0102e-08	PSMB9/PSMB8/PSMB1/PSMA4/PSMB3/PSMB2/PSMB4/PSMB6/PSMB7	9
MF	GO:0042608	T cell receptor binding	8/854	11/18337	3.12139e-09	1.39682e-07	1.09659e-07	HLA-A/CD3E/LCK/HLA-E/CD3G/FYN/HLA-DRB1/HLA-DRA	8
MF	GO:0048027	mRNA 5'-UTR binding	11/854	26/18337	8.52096e-09	3.45663e-07	2.71368e-07	RPL5/NCL/RPS7/RPS3A/RPS13/RPL26/RPS14/RPL41/RSL1D1/CCT5/DHX36	11
MF	GO:0003725	double-stranded RNA binding	18/854	76/18337	8.68986e-09	3.45663e-07	2.71368e-07	HSP90AB1/HMGB1/LRRFIP1/MSN/DDX21/HNRNPU/TUBA1B/ILF2/DHX36/HSPD1/EIF4H/EIF4A1/VIM/EIF4B/LSM14A/TUBB4B/MBNL1/MTDH	18
MF	GO:0003697	single-stranded DNA binding	22/854	116/18337	1.65807e-08	6.24832e-07	4.90533e-07	JCHAIN/HNRNPA1/HNRNPA2B1/HMGB1/HMGB2/HNRNPU/CNBP/PCBP1/ANXA1/NUCKS1/DHX36/HSPD1/SUB1/SSBP1/TERF2IP/PCBP2/POLR2G/SMC4/RPA3/TOP1/WBP11/SMC2	22
MF	GO:0047485	protein N-terminus binding	20/854	106/18337	8.08047e-08	2.89281e-06	2.27104e-06	HSPA1B/ID1/CALM1/RPS21/CALM2/EIF3E/MORF4L1/SDCBP/ALOX5AP/YWHAQ/CALM3/ARF6/BANF1/RBPJ/HDAC1/PARP1/PHB2/EIF5A/PPP1CC/ZWINT	20
MF	GO:0008022	protein C-terminus binding	27/854	185/18337	1.33727e-07	4.55944e-06	3.57945e-06	SDC1/ID1/CORO1A/PABPC1/NCL/YWHAB/LCK/CIB1/TNFAIP3/XRCC5/XRCC6/PRRC2C/YWHAQ/EZR/DYNLL1/BANF1/PPP2CA/MAPRE1/STIP1/DBNL/PHB2/PPP1CC/MKI67/MAD2L1/PCNA/CENPF/TOP2A	27
MF	GO:0003823	antigen binding	25/854	165/18337	1.86254e-07	6.06173e-06	4.75884e-06	JCHAIN/IGHA1/IGKC/IGHA2/IGLC3/IGLC2/IGHG3/IGHG1/HLA-A/HLA-B/TRBC2/HLA-E/HLA-C/IL7R/TRBC1/HLA-DPB1/HLA-DRB1/CD48/TAP1/HLA-F/HLA-DRB5/HLA-DQB1/HLA-DRA/HLA-DPA1/HLA-DQA1	25
MF	GO:0031072	heat shock protein binding	21/854	123/18337	2.29507e-07	7.14466e-06	5.60901e-06	HSPA1B/HSPA8/RPS3/HSP90AB1/DNAJB6/PTGES3/DNAJA1/NR3C1/HSPA9/ST13/CDC37/AHSA1/TPR/DNAJC8/ITGB2/BAX/ZFP36/CHORDC1/STIP1/FKBP4/DNAJC9	21
MF	GO:0070003	threonine-type peptidase activity	9/854	24/18337	6.86765e-07	2.04885e-05	1.60848e-05	PSMB9/PSMB8/PSMB1/PSMA4/PSMB3/PSMB2/PSMB4/PSMB6/PSMB7	9
MF	GO:0019887	protein kinase regulator activity	26/854	190/18337	8.14288e-07	2.33212e-05	1.83086e-05	TRIB1/HSPB1/NPM1/YWHAB/CALM1/RPLP1/CCNI/CALM2/HSP90AB1/HMGB1/RAC2/CIB1/GMFG/CKS2/CDC37/CALM3/CCND3/PAK2/CCL5/PRKAR1A/CCNH/STK4/RGCC/CCNA2/CCNB2/TPX2	26
MF	GO:0030515	snoRNA binding	10/854	32/18337	1.15309e-06	3.17542e-05	2.49291e-05	DDX21/SNU13/XRCC5/NOP58/NOP10/NOP56/NHP2/NUDT5/ISG20/NUDT1	10
MF	GO:0033218	amide binding	40/854	391/18337	2.72083e-06	7.21524e-05	5.66442e-05	FKBP2/ITM2C/PSAP/HLA-A/PPIA/HLA-B/SRP14/PFDN5/HSP90AB1/HLA-E/HLA-C/ITM2B/FKBP1A/HLA-DPB1/HLA-DRB1/AP2M1/VDAC1/DBI/PPIG/TAP1/PFDN2/HLA-F/CALR/ITGB2/KPNA2/HLA-DRB5/TOMM20/HLA-DQB1/HLA-DRA/HLA-DPA1/CRIP1/ITM2A/VDAC2/PHB2/HLA-DQA1/FKBP4/FKBP3/CD74/TYMS/DHFR	40
MF	GO:0061629	RNA polymerase II-specific DNA-binding transcription factor binding	31/854	271/18337	3.77578e-06	9.3479e-05	7.3387e-05	JUN/IFI27/HSPB1/ACTB/NPM1/DDX5/COMMD6/PARK7/DNAJA1/ID2/NR4A2/NFE2L2/THRAP3/BUD31/COMMD7/RBPJ/CALR/ARID5A/JMJD1C/HDAC1/HMGA1/MTDH/MED4/FOXP1/GTF2B/PARP1/SNW1/PHB2/GABARAPL1/NR1H2/PCNA	31
MF	GO:0008097	5S rRNA binding	6/854	11/18337	3.78809e-06	9.3479e-05	7.3387e-05	RPL5/RPL11/RPL3/EEF2/MRPL18/GTF3A	6
MF	GO:0051087	chaperone binding	17/854	101/18337	3.91672e-06	9.3479e-05	7.3387e-05	HSPA8/HLA-B/SOD1/DNAJB6/HSPE1/PTGES3/DNAJA1/HSPD1/ST13/CDC37/AHSA1/TBCA/CALR/BAX/CTSC/STIP1/BIRC5	17
MF	GO:0019207	kinase regulator activity	27/854	220/18337	4.24844e-06	9.81253e-05	7.70346e-05	TRIB1/HSPB1/NPM1/YWHAB/CALM1/RPLP1/CCNI/CALM2/HSP90AB1/HMGB1/RAC2/CIB1/GMFG/CKS2/CDC37/CALM3/CCND3/PAK2/CCL5/RHOH/PRKAR1A/CCNH/STK4/RGCC/CCNA2/CCNB2/TPX2	27
MF	GO:0005200	structural constituent of cytoskeleton	17/854	103/18337	5.15852e-06	0.000115422	9.06134e-05	KRT19/ACTB/ARPC1B/ARPC2/ACTG1/ARPC3/TUBA1A/MSN/ACTR3/ARPC4/TUBA1B/HLA-DRB1/ARPC5/TUBB/VIM/TUBA4A/TUBB4B	17
MF	GO:0023026	MHC class II protein complex binding	7/854	17/18337	5.98206e-06	0.000129793	0.000101895	HSPA8/HSP90AB1/PKM/HLA-DRB1/HLA-DRA/HLA-DMA/CD74	7
MF	GO:0031386	protein tag	6/854	13/18337	1.29813e-05	0.00027337	0.000214613	SUMO2/RPS27A/UBA52/SUMO1/NEDD8/SUMO3	6
MF	GO:0003779	actin binding	41/854	439/18337	1.88969e-05	0.000386576	0.000303487	CXCR4/CORO1A/COTL1/ARPC1B/PFN1/TMSB4X/ARPC2/CFL1/ARPC3/S100A4/CAPZB/FXYD5/LCP1/TPM3/MSN/EVL/ALDOA/ACTR3/EEF2/LSP1/HNRNPU/ARPC4/CAP1/GMFG/TMSB10/ARPC5/EZR/VASP/CAPZA1/CNN2/PPP1R18/WDR1/WIPF1/HCLS1/ANXA6/TPM4/DBNL/SYNE2/FMNL1/MARCKSL1/CORO1B	41
MF	GO:0017069	snRNA binding	11/854	52/18337	2.19296e-05	0.000436156	0.00034241	DDX21/HNRNPU/SNRPB2/SNU13/LSM7/LSM4/LSM2/LSM3/SNRPA1/EIF5A/ISG20	11
MF	GO:0003730	mRNA 3'-UTR binding	21/854	164/18337	2.55109e-05	0.00049367	0.000387562	PABPC1/RPL5/HNRNPC/RPS7/SERBP1/DDX5/RPL41/HNRNPA2B1/HNRNPA0/HNRNPU/RSL1D1/CCT5/DHX36/RNPS1/HNRNPR/ZFP36L1/ZFP36L2/CIRBP/ZFP36/HNRNPD/CELF2	21
MF	GO:0140297	DNA-binding transcription factor binding	36/854	376/18337	3.57926e-05	0.000674407	0.000529452	JUN/IFI27/HSPB1/CREM/ACTB/PTMA/NPM1/DDX5/COMMD6/HMGB1/PARK7/DNAJA1/ID2/NR4A2/NFE2L2/THRAP3/BUD31/LYAR/COMMD7/HCLS1/RBPJ/CALR/ARID5A/JMJD1C/HDAC1/HMGA1/MTDH/MED4/FOXP1/GTF2B/PARP1/SNW1/PHB2/GABARAPL1/NR1H2/PCNA	36
MF	GO:0051015	actin filament binding	24/854	208/18337	3.98066e-05	0.000730809	0.000573731	CORO1A/COTL1/ARPC1B/ARPC2/CFL1/ARPC3/CAPZB/LCP1/TPM3/ACTR3/EEF2/ARPC4/ARPC5/EZR/CAPZA1/WDR1/HCLS1/ANXA6/TPM4/DBNL/SYNE2/FMNL1/MARCKSL1/CORO1B	24
MF	GO:0032395	MHC class II receptor activity	5/854	10/18337	4.48662e-05	0.000803105	0.000630488	HLA-DRB1/HLA-DQB1/HLA-DRA/HLA-DPA1/HLA-DQA1	5
MF	GO:0061650	ubiquitin-like protein conjugating enzyme activity	9/854	39/18337	5.93013e-05	0.0010356	0.000813014	UBE2D3/UBE2N/UBE2D2/UBE2B/UBE2I/UBE2L3/UBE2S/UBE2L6/UBE2C	9
MF	GO:0055106	ubiquitin-protein transferase regulator activity	6/854	18/18337	0.000114893	0.00195865	0.00153766	TRIB1/RPL5/RPL23/RPS7/RPL11/UBE2L3	6
MF	GO:0023023	MHC protein complex binding	7/854	26/18337	0.000140043	0.00233188	0.00183067	HSPA8/HSP90AB1/PKM/HLA-DRB1/HLA-DRA/HLA-DMA/CD74	7
MF	GO:0051427	hormone receptor binding	20/854	173/18337	0.000166113	0.00270311	0.00212211	DDX5/PARK7/FYN/NR4A2/JAK1/THRAP3/BUD31/PSMC5/CALR/ARID5A/JMJD1C/HMGA1/MED4/FOXP1/GTF2B/PARP1/SNW1/PHB2/NR1H2/PCNA	20
MF	GO:0061631	ubiquitin conjugating enzyme activity	8/854	36/18337	0.000202541	0.00317195	0.00249018	UBE2D3/UBE2N/UBE2D2/UBE2B/UBE2L3/UBE2S/UBE2L6/UBE2C	8
MF	GO:1990825	sequence-specific mRNA binding	5/854	13/18337	0.000203784	0.00317195	0.00249018	SRSF3/SSB/ETF1/TYMS/DHFR	5
MF	GO:0004129	cytochrome-c oxidase activity	7/854	28/18337	0.00023236	0.0033953	0.00266553	C15orf48/COX7C/COX4I1/NDUFA4/COX6C/COX8A/COX7A2L	7
MF	GO:0008187	poly-pyrimidine tract binding	7/854	28/18337	0.00023236	0.0033953	0.00266553	PABPC1/HNRNPC/RPS7/HNRNPU/SSB/KHDRBS1/PTBP1	7
MF	GO:0016675	oxidoreductase activity, acting on a heme group of donors	7/854	28/18337	0.00023236	0.0033953	0.00266553	C15orf48/COX7C/COX4I1/NDUFA4/COX6C/COX8A/COX7A2L	7
MF	GO:0003712	transcription coregulator activity	40/854	480/18337	0.000281162	0.00402623	0.00316085	BTG2/BTG1/NPM1/SRSF2/PFDN5/HMGB1/PARK7/FUS/HMGB2/SAP18/HNRNPU/NUCKS1/DRAP1/SF1/SUB1/EID1/UBE2L3/PA2G4/C1QBP/THRAP3/BUD31/BCLAF1/UXT/CEBPZ/ENY2/IRF2BP2/ARID5A/JMJD1C/PBXIP1/MED10/HDAC1/HMGA1/SS18L2/MTDH/MED4/AKIRIN1/PSIP1/SNW1/EWSR1/ARID5B	40
MF	GO:0036002	pre-mRNA binding	10/854	59/18337	0.000359192	0.00504277	0.00395889	HNRNPA1/DDX5/HNRNPA2B1/HNRNPU/SLBP/SF1/PTBP1/SNRPC/CELF2/LSM1	10
MF	GO:0042277	peptide binding	29/854	315/18337	0.000385479	0.00530775	0.00416692	ITM2C/HLA-A/PPIA/HLA-B/SRP14/PFDN5/HSP90AB1/HLA-E/HLA-C/ITM2B/HLA-DPB1/HLA-DRB1/AP2M1/PPIG/TAP1/PFDN2/HLA-F/CALR/ITGB2/KPNA2/HLA-DRB5/TOMM20/HLA-DQB1/HLA-DRA/HLA-DPA1/CRIP1/ITM2A/HLA-DQA1/CD74	29
MF	GO:0070034	telomerase RNA binding	6/854	22/18337	0.000393532	0.0053164	0.00417371	SNRPB/HNRNPC/HNRNPU/DHX36/NOP10/NHP2	6
MF	GO:0043548	phosphatidylinositol 3-kinase binding	7/854	32/18337	0.000561446	0.00744436	0.00584429	CORO1A/CALM1/LCK/FYN/HCST/CALM3/PIK3IP1	7
MF	GO:0005092	GDP-dissociation inhibitor activity	5/854	16/18337	0.000615364	0.00786787	0.00617677	ARHGDIB/ARHGDIA/RANBP1/GDI2/EIF5	5
MF	GO:0017070	U6 snRNA binding	5/854	16/18337	0.000615364	0.00786787	0.00617677	LSM7/LSM4/LSM2/LSM3/EIF5A	5
MF	GO:0035925	mRNA 3'-UTR AU-rich region binding	6/854	24/18337	0.000655493	0.00823392	0.00646414	HNRNPA0/DHX36/ZFP36L1/ZFP36L2/ZFP36/HNRNPD	6
MF	GO:0005522	profilin binding	4/854	10/18337	0.000782943	0.00934312	0.00733494	ACTG1/EVL/VASP/WIPF1	4
MF	GO:0005528	FK506 binding	4/854	10/18337	0.000782943	0.00934312	0.00733494	FKBP2/FKBP1A/FKBP4/FKBP3	4
MF	GO:0030957	Tat protein binding	4/854	10/18337	0.000782943	0.00934312	0.00733494	ACTB/NPM1/DNAJA1/GABARAPL1	4
MF	GO:0097718	disordered domain specific binding	7/854	34/18337	0.000827474	0.00956313	0.00750766	GAPDH/CALM1/CALM2/HSP90AB1/FYN/EZR/CALM3	7
MF	GO:0043024	ribosomal small subunit binding	5/854	17/18337	0.000838546	0.00956313	0.00750766	NPM1/EIF1/EIF4H/EIF1B/EIF4B	5
MF	GO:0003724	RNA helicase activity	11/854	77/18337	0.000841449	0.00956313	0.00750766	DDX5/DDX21/DDX24/DHX36/DDX46/EIF4A1/DDX27/EIF4A3/DDX18/DDX39A/DDX6	11
MF	GO:0140296	general transcription initiation factor binding	8/854	45/18337	0.00099629	0.011146	0.00875031	HNRNPF/HNRNPU/DRAP1/FBL/NOP58/PSMC5/PSMC1/GTF2B	8
MF	GO:0004857	enzyme inhibitor activity	32/854	385/18337	0.00115068	0.0126751	0.00995078	TRIB1/HSPB1/LGALS3/GAPDH/NPM1/RPL5/RPL23/YWHAB/RPS7/RPL11/OAZ1/SPOCK2/ENSA/CIB1/SET/GMFG/CST7/DYNLL1/ANXA1/PEBP1/ROCK1/BIRC3/PPP1R12A/RHOH/CARD16/PRKAR1A/PPP1R2/SERPINB9/ARPP19/PTTG1/BIRC5/ANP32E	32
MF	GO:0042162	telomeric DNA binding	7/854	36/18337	0.00118417	0.0128465	0.0100853	HNRNPA1/NCL/HNRNPA2B1/XRCC5/XRCC6/TERF2IP/HNRNPD	7
MF	GO:0003746	translation elongation factor activity	5/854	19/18337	0.00145814	0.0155825	0.0122333	EEF1A1/EEF1B2/EEF2/TUFM/EIF5A	5
MF	GO:0050681	androgen receptor binding	6/854	28/18337	0.00156502	0.0164788	0.0129369	DDX5/PARK7/CALR/ARID5A/FOXP1/SNW1	6
MF	GO:0003755	peptidyl-prolyl cis-trans isomerase activity	7/854	38/18337	0.00165128	0.0168902	0.0132599	FKBP11/FKBP2/PPIA/FKBP1A/PPIG/FKBP4/FKBP3	7
MF	GO:0048487	beta-tubulin binding	7/854	38/18337	0.00165128	0.0168902	0.0132599	EML4/CCT5/UXT/TBCA/SMC3/RGS2/GABARAPL1	7
MF	GO:0005527	macrolide binding	4/854	12/18337	0.00171251	0.01703	0.0133696	FKBP2/FKBP1A/FKBP4/FKBP3	4
MF	GO:0008179	adenylate cyclase binding	4/854	12/18337	0.00171251	0.01703	0.0133696	CALM1/CALM2/CAP1/CALM3	4
MF	GO:0030295	protein kinase activator activity	11/854	84/18337	0.00174236	0.0170895	0.0134163	CALM1/RPLP1/CALM2/HMGB1/CKS2/CALM3/PAK2/CCL5/STK4/RGCC/TPX2	11
MF	GO:0016922	nuclear receptor binding	12/854	97/18337	0.00180489	0.0174636	0.01371	DDX5/PARK7/NR4A2/CALR/ARID5A/HMGA1/FOXP1/PARP1/SNW1/PHB2/NR1H2/PCNA	12
MF	GO:0042288	MHC class I protein binding	5/854	20/18337	0.00187037	0.0176209	0.0138335	HLA-E/TAP1/TUBB/TUBB4B/VCP	5
MF	GO:0070182	DNA polymerase binding	5/854	20/18337	0.00187037	0.0176209	0.0138335	HSP90AB1/HMGB1/PTGES3/PCNA/CDT1	5
MF	GO:0009055	electron transfer activity	15/854	138/18337	0.00195104	0.0181421	0.0142427	C15orf48/COX7C/NDUFS5/COX4I1/NDUFA4/COX6C/NDUFV2/COX8A/UQCRH/NDUFB8/UQCRFS1/NDUFA12/NDUFB9/COX7A2L/NDUFAB1	15
MF	GO:1990381	ubiquitin-specific protease binding	5/854	21/18337	0.00236178	0.0213419	0.0167548	DERL3/PARK7/SUMO1/RHBDD2/VCP	5
MF	GO:0072542	protein phosphatase activator activity	4/854	13/18337	0.00238306	0.0213419	0.0167548	CALM1/CALM2/CALM3/PPP2R5C	4
MF	GO:0003924	GTPase activity	27/854	322/18337	0.00238457	0.0213419	0.0167548	ARHGDIB/RAN/EEF1A1/TUBA1A/RHOG/EEF2/RAC2/RHOA/TUBA1B/CDC42/RGS10/GSPT1/ARL4C/GBP2/RAP1A/ARF1/ARF6/TUBB/RGS1/RAB5C/TUBA4A/TUBB4B/RGS2/RHOH/GNAI2/TUFM/NUDT1	27
MF	GO:0016859	cis-trans isomerase activity	7/854	41/18337	0.00260644	0.0227587	0.017867	FKBP11/FKBP2/PPIA/FKBP1A/PPIG/FKBP4/FKBP3	7
MF	GO:0051879	Hsp90 protein binding	7/854	41/18337	0.00260644	0.0227587	0.017867	RPS3/PTGES3/NR3C1/CDC37/AHSA1/CHORDC1/STIP1	7
MF	GO:0071889	14-3-3 protein binding	6/854	31/18337	0.00271588	0.0232445	0.0182484	YWHAQ/ZFP36L1/HLA-F/ZFP36/PPP1R12A/DDIT4	6
MF	GO:0016853	isomerase activity	16/854	157/18337	0.00272701	0.0232445	0.0182484	FKBP11/FKBP2/PPIA/PTGES3/PGAM1/TPI1/FKBP1A/IDI1/HSPD1/PPIG/ECH1/TOP1/PDIA3/FKBP4/FKBP3/TOP2A	16
MF	GO:0008143	poly(A) binding	5/854	22/18337	0.00294068	0.0247709	0.0194467	PABPC1/HNRNPDL/HNRNPU/KHDRBS1/EIF4A3	5
MF	GO:0019209	kinase activator activity	11/854	90/18337	0.00303425	0.0252619	0.0198322	CALM1/RPLP1/CALM2/HMGB1/CKS2/CALM3/PAK2/CCL5/STK4/RGCC/TPX2	11
MF	GO:0031369	translation initiation factor binding	6/854	32/18337	0.00321305	0.0258591	0.020301	RPS24/EIF3F/POLR2G/EIF3M/EIF5/EIF2S2	6
MF	GO:0044548	S100 protein binding	4/854	14/18337	0.00321433	0.0258591	0.020301	S100A6/CACYBP/EZR/S100A11	4
MF	GO:0050998	nitric-oxide synthase binding	4/854	14/18337	0.00321433	0.0258591	0.020301	ACTB/CALM1/CALM3/CD74	4
MF	GO:0034987	immunoglobulin receptor binding	10/854	79/18337	0.0035723	0.0284196	0.0223112	JCHAIN/IGHA1/IGKC/IGHA2/IGLC3/IGLC2/IGHG3/IGHG1/TRBC2/TRBC1	10
MF	GO:0098847	sequence-specific single stranded DNA binding	4/854	15/18337	0.00422323	0.0332289	0.0260868	HNRNPA1/HNRNPA2B1/PCBP1/TERF2IP	4
MF	GO:0003954	NADH dehydrogenase activity	7/854	45/18337	0.00447953	0.0341207	0.0267869	NDUFS5/NDUFA4/NDUFV2/NDUFB8/NDUFA12/NDUFB9/NDUFAB1	7
MF	GO:0008137	NADH dehydrogenase (ubiquinone) activity	7/854	45/18337	0.00447953	0.0341207	0.0267869	NDUFS5/NDUFA4/NDUFV2/NDUFB8/NDUFA12/NDUFB9/NDUFAB1	7
MF	GO:0050136	NADH dehydrogenase (quinone) activity	7/854	45/18337	0.00447953	0.0341207	0.0267869	NDUFS5/NDUFA4/NDUFV2/NDUFB8/NDUFA12/NDUFB9/NDUFAB1	7
MF	GO:0043022	ribosome binding	8/854	57/18337	0.00467789	0.0352565	0.0276786	RPSA/EEF2/EIF3K/C1QBP/ETF1/OLA1/SRP19/EIF5A	8
MF	GO:0043130	ubiquitin binding	10/854	83/18337	0.00510853	0.0381011	0.0299118	HSPB1/CXCR4/UBE2N/TNFAIP3/UBXN1/CKS2/BUB3/ADRM1/UBE2L6/TOP2A	10
MF	GO:0008266	poly(U) RNA binding	5/854	25/18337	0.00528574	0.0390164	0.0306303	PABPC1/HNRNPC/RPS7/SSB/KHDRBS1	5
MF	GO:0019211	phosphatase activator activity	4/854	16/18337	0.00542585	0.039642	0.0311214	CALM1/CALM2/CALM3/PPP2R5C	4
MF	GO:0048306	calcium-dependent protein binding	10/854	84/18337	0.00556342	0.0402364	0.0315881	S100A6/CALM1/S100A4/ANXA1/CALM3/ANXA6/S100A11/PDCD6/VPS37B/ANXA7	10
MF	GO:0106306	protein serine phosphatase activity	9/854	72/18337	0.0060645	0.0429919	0.0337514	PPP1CB/DUSP4/PPP1CA/DUSP2/PPP2CA/PPM1G/SSU72/PPP1CC/CDKN3	9
MF	GO:0106307	protein threonine phosphatase activity	9/854	72/18337	0.0060645	0.0429919	0.0337514	PPP1CB/DUSP4/PPP1CA/DUSP2/PPP2CA/PPM1G/SSU72/PPP1CC/CDKN3	9
MF	GO:0017025	TBP-class protein binding	5/854	26/18337	0.00629771	0.0437782	0.0343687	HNRNPF/DRAP1/PSMC5/PSMC1/GTF2B	5
MF	GO:0042974	retinoic acid receptor binding	5/854	26/18337	0.00629771	0.0437782	0.0343687	NR4A2/ARID5A/HMGA1/SNW1/NR1H2	5
MF	GO:0003955	NAD(P)H dehydrogenase (quinone) activity	7/854	48/18337	0.00644463	0.0443688	0.0348323	NDUFS5/NDUFA4/NDUFV2/NDUFB8/NDUFA12/NDUFB9/NDUFAB1	7
MF	GO:0004386	helicase activity	15/854	157/18337	0.00662431	0.0451715	0.0354625	DDX5/DDX21/DDX24/XRCC5/XRCC6/ANXA1/DHX36/CHD1/DDX46/EIF4A1/DDX27/EIF4A3/DDX18/DDX39A/DDX6	15
MF	GO:0044325	transmembrane transporter binding	13/854	128/18337	0.00672783	0.0454446	0.0356769	HERPUD1/CALM1/CALM2/HSP90AB1/FYN/YWHAZ/CIB1/FKBP1A/YWHAQ/ID2/AP2M1/VDAC1/CALM3	13
MF	GO:0046965	retinoid X receptor binding	4/854	17/18337	0.00683733	0.0457526	0.0359187	NR4A2/ARID5A/HMGA1/NR1H2	4
MF	GO:0004722	protein serine/threonine phosphatase activity	11/854	101/18337	0.00732037	0.0476489	0.0374074	LCK/CYCS/PPP1CB/DUSP4/PPP1CA/DUSP2/PPP2CA/PPM1G/SSU72/PPP1CC/CDKN3	11
MF	GO:0019208	phosphatase regulator activity	11/854	101/18337	0.00732037	0.0476489	0.0374074	LGALS3/CALM1/CALM2/ENSA/SET/CALM3/PPP2R5C/PPP1R12A/PPP1R2/ARPP19/ANP32E	11
MF	GO:0032182	ubiquitin-like protein binding	11/854	101/18337	0.00732037	0.0476489	0.0374074	HSPB1/CXCR4/SERBP1/UBE2N/TNFAIP3/UBXN1/CKS2/BUB3/ADRM1/UBE2L6/TOP2A	11
MF	GO:0070717	poly-purine tract binding	5/854	28/18337	0.008715	0.0561418	0.0440748	PABPC1/HNRNPDL/HNRNPU/KHDRBS1/EIF4A3	5
MF	GO:0030544	Hsp70 protein binding	6/854	39/18337	0.00878195	0.0561418	0.0440748	RPS3/DNAJA1/ST13/DNAJC8/BAX/STIP1	6
MF	GO:0034511	U3 snoRNA binding	3/854	10/18337	0.0094446	0.058296	0.045766	SNU13/XRCC5/ISG20	3
MF	GO:0050786	RAGE receptor binding	3/854	10/18337	0.0094446	0.058296	0.045766	S100A4/HMGB1/HMGB2	3
MF	GO:0098505	G-rich strand telomeric DNA binding	3/854	10/18337	0.0094446	0.058296	0.045766	HNRNPA1/HNRNPA2B1/TERF2IP	3
MF	GO:1990226	histone methyltransferase binding	3/854	10/18337	0.0094446	0.058296	0.045766	HSP90AB1/CBX3/NOP56	3
MF	GO:0001046	core promoter sequence-specific DNA binding	6/854	40/18337	0.0099346	0.0599754	0.0470845	NPM1/NR3C1/DRAP1/HDAC1/FOXP1/GTF2B	6
MF	GO:0042287	MHC protein binding	6/854	40/18337	0.0099346	0.0599754	0.0470845	HLA-E/TAP1/TUBB/TUBB4B/VCP/CD74	6
MF	GO:0046966	thyroid hormone receptor binding	5/854	29/18337	0.0101355	0.0599754	0.0470845	THRAP3/ARID5A/JMJD1C/MED4/GTF2B	5
MF	GO:0051059	NF-kappaB binding	5/854	29/18337	0.0101355	0.0599754	0.0470845	NPM1/COMMD6/COMMD7/HDAC1/MTDH	5
MF	GO:0051787	misfolded protein binding	5/854	29/18337	0.0101355	0.0599754	0.0470845	DERL3/HSPA1B/HSPA8/HSPA9/RHBDD2	5
MF	GO:0001091	RNA polymerase II general transcription initiation factor binding	4/854	19/18337	0.010342	0.060696	0.0476502	HNRNPU/DRAP1/FBL/NOP58	4
